# Supplementary material for: Possible Association Between Concomitant Use of SSRIs with NSAIDs and an Increased Risk of Adverse Events Among People with Depressive Disorders: Data Mining of FDA Adverse Event Reporting System
Source: Pharmaceuticals (Basel). 2025 Jul 18;18(7):1062. doi: 10.3390/ph18071062 (PMC12300956; doi:10.3390/ph18071062)
Supplement: Supplementary file 1 [file pharmaceuticals-18-01062-s001.zip]

Archive with 1 entries (1 files):
- pharmaceuticals-3632731-supplementary.xlsx
