# Supplementary material for: Possible Association Between Concomitant Use of SSRIs with NSAIDs and an Increased Risk of Adverse Events Among People with Depressive Disorders: Data Mining of FDA Adverse Event Reporting System
Source: Pharmaceuticals (Basel). 2025 Jul 18;18(7):1062. doi: 10.3390/ph18071062 (PMC12300956; doi:10.3390/ph18071062)
Supplement: Supplementary file 1 [file pharmaceuticals-18-01062-s001.zip › pharmaceuticals-3632731-supplementary.xlsx]

## Sheet: 抑郁数据
primaryid	caseid	EVENT_DT	FDA_DT	MFR_SNDR	AGE	AGE_COD	SEX	WT	WT_COD	OCCP_COD	Year	Quarter	REPORTER_COUNTRY	occr_country	occr_country-Continent	REPORTER_COUNTRY-Continent	reac_pt	reac_soc	AENUM	OUTC_COD_LIST	RPSR_COD_LIST	START_DT	notps_ind_ptcode	ps_ind_ptlist	ps_ind_ptcode	ROLE_COD	drugname	ROUTE	dose_amt	dose_unit	dose_form	prod_ai	PTName_EN	BaseName_EN	DRUGRECORD	AGE_STD
100033511	10003351	20140117	20140312	WATSON	46	YR	F	120	KG	CN	14	1	GB	GB	Europe	Europe	10001488,10002368,10005159,10042458,10047426	10037175,10037175,10015919,10037175,10037175	5	OT		20140101	10012378,10070592,10070592	Depression(Depression)	10012378	PS	MIRTAZAPINE (UNKNOWN)	ORAL	30	MG	UNK		MIRTAZAPINE	MIRTAZAPINE	3	46
100033611	10003361		20140312	WATSON	65	YR	M			CN	14	1	GB	GB	Europe	Europe	10021036	10027433	1	HO			10012378,10070592,10070592,10070592,10070592	Depression(Depression)	10012378	PS	CITALOPRAM (UNKNOWN)	ORAL	20	MG	UNK		CITALOPRAM	CITALOPRAM	5	65
100041261	10004126	20140117	20140312	TEVA	46	YR	F	120.65	KG	CN	14	1	GB	GB	Europe	Europe	10001488,10002368,10005159,10042458,10047426	10037175,10037175,10015919,10037175,10037175	5	OT		20140101	10012378	Depression(Depression)	10012378	PS	MIRTAZAPINE	ORAL	30	MG			MIRTAZAPINE	MIRTAZAPINE	3	46
100041422	10004142	201203	20140416	MERCK	15	YR	F	84	KG	MD	14	2	DE	DE	Europe	Europe	10028622,10071048	10029205,10029205	2	HO		201103	10012378,10012378,10048259	Depression(Depression)	10012378	PS	REMERGIL	ORAL	7.5	MG	TABLET		MIRTAZAPINE	MIRTAZAPINE	3	15
100042112	10004211	2014	20140313	PFIZER	26	YR	F	86.17	KG	CN	14	1	US	US	North America	North America	10013573,10016322,10061368	10029205,10018065,10028395	3	OT		201401	10012378,10002855,10010808,10007513	Depression(Depression)	10012378	PS	EFFEXOR XR	ORAL	75	MG	PROLONGED-RELEASE CAPSULE		VENLAFAXINE HYDROCHLORIDE	VENLAFAXINE	7	26
100042213	10004221	201402	20140425	PFIZER	64	YR	F	104.31	KG	OT	14	2	US	US	North America	North America	10008479,10013709,10033557	10018065,10018065,10007541	3	HO			10012378,10008479	Depression(Depression)	10012378	PS	EFFEXOR XR	ORAL	300	MG	PROLONGED-RELEASE CAPSULE		VENLAFAXINE HYDROCHLORIDE	VENLAFAXINE	5	64
100042731	10004273	201402	20140312	PFIZER			M			CN	14	1	US	US	North America	North America	10008469,10013573,10019303,10028391,10033425	10018065,10029205,10022891,10028395,10028395	5			20140216	10012378,10002855	Depression(Depression)	10012378	PS	EFFEXOR XR		75	MG	PROLONGED-RELEASE CAPSULE		VENLAFAXINE HYDROCHLORIDE	VENLAFAXINE	2
100043421	10004342	2014	20140312	PFIZER	42	YR	F	121.9	KG	CN	14	1	US	US	North America	North America	10012735	10017947	1				10012378	Depression(Depression)	10012378	PS	EFFEXOR XR		225	MG	PROLONGED-RELEASE CAPSULE		VENLAFAXINE HYDROCHLORIDE	VENLAFAXINE	1	42
100043732	10004373		20140418	PFIZER	67	YR	F	63.5	KG	CN	14	2	US	US	North America	North America	10003662,10013573	10007541,10029205	2				10012378	Depression(Depression)	10012378	PS	EFFEXOR XR	ORAL	150	MG	PROLONGED-RELEASE CAPSULE		VENLAFAXINE HYDROCHLORIDE	VENLAFAXINE	2	67
100044092	10004409	201402	20140422	PFIZER	76	YR	F	91.16	KG	CN	14	2	US	US	North America	North America	10039073	10028395	1	OT			10012378,10002855	Depression(Depression)	10012378	PS	EFFEXOR XR		75	MG	PROLONGED-RELEASE CAPSULE		VENLAFAXINE HYDROCHLORIDE	VENLAFAXINE	2	76
100044991	10004499		20140312	PFIZER			F			CN	14	1	US	US	North America	North America	10013709,10047899	10018065,10022891	2				10012378	Depression(Depression)	10012378	PS	ZOLOFT						SERTRALINE HYDROCHLORIDE	SERTRALINE	1
100045291	10004529	2014	20140312	PFIZER	55	YR	F	95.24	KG	CN	14	1	US	US	North America	North America	10013709	10018065	1			2014	10012378	Depression(Depression)	10012378	PS	VENLAFAXINE HCL						VENLAFAXINE HYDROCHLORIDE	VENLAFAXINE	1	55
100046322	10004632	20140116	20140319	FOREST	28	YR	F			OT	14	1	DK	CA	North America	Europe	10029148	10038359	1	OT		201211	10057840,10057840	Major depression(Major depression)	10057840	PS	ESCITALOPRAM	ORAL	20	MG	TABLET		ESCITALOPRAM OXALATE	ESCITALOPRAM	2	28
100049141	10004914	20130626	20140312	MYLAN	1	DY	F	3.28	KG	CN	14	1	DE	DE	Europe	Europe	10012522,10070302,10073513	10010331,10029205,10022117	3	OT;CA			10012378,10054930,10011224	Depression(Depression)	10012378	PS	CITALOPRAM	TRANSPLACENTAL	40	MG			CITALOPRAM HYDROBROMIDE	CITALOPRAM	3	0.00273973
100050631	10005063	20130524	20140312	MYLAN	1	DY	M	4.05	KG	OT	14	1	DE	DE	Europe	Europe	10003664,10037451,10073513,10078069	10010331,10010331,10022117,10037175	4	OT;CA		20120818	10012378,10021114,10066598,10054930,10021430	Depression(Depression)	10012378	PS	PAROXETIN	TRANSPLACENTAL	20	MG			PAROXETINE HYDROCHLORIDE	PAROXETINE	5	0.00273973
100055231	10005523	20131020	20140313	RANBAXY	31	YR	F	69.85	KG	OT	14	1	GB	GB	Europe	Europe	10001488,10003062,10008531,10013395,10013887,10013916,10013976,10016275,10016322,10016334,10019063,10019075,10019211,10020937,10022998,10024796,10026749,10027627,10027951,10028334,10028411,10033371,10034568,10034759,10037087,10037213,10039424,10040026,10040535,10041466,10042458,10042464,10043431,10043458,10047513,10048010,10051154,10054964,10057371,10061422,10064805,10065604,10077753,10079487	10037175,10029205,10018065,10037175,10029205,10029205,10029205,10037175,10018065,10018065,10037175,10037175,10029205,10029205,10037175,10037175,10037175,10040785,10037175,10028395,10028395,10018065,10047065,10029205,10040785,10037175,10017947,10029205,10037175,10029205,10037175,10037175,10037175,10018065,10015919,10018065,10037175,10037175,10017947,10037175,10037175,10037175,10037175,10041244	44	OT;DS;LT		20131020	10012378,10070592,10070592	Depression(Depression)	10012378	PS	MIRTAZAPINE	ORAL					MIRTAZAPINE	MIRTAZAPINE	3	31
100058551	10005855	20140219	20140313	MERCK	21	YR	M	80	KG	OT	14	1	GB	GB	Europe	Europe	10001854,10039906	10029205,10029205	2	OT		201401	10012378	Depression(Depression)	10012378	PS	MIRTAZAPINE	ORAL	30	MG	STANDARD SOLUTION		MIRTAZAPINE	MIRTAZAPINE	3	21
100062201	10006220	20140226	20140313	PFIZER	65	YR	F	75.28	KG	CN	14	1	US	US	North America	North America	10016322	10018065	1	OT		20140226	10012378	Depression(Depression)	10012378	PS	VENLAFAXINE HCL		75	MG			VENLAFAXINE HYDROCHLORIDE	VENLAFAXINE	1	65
100062301	10006230	201302	20140313	PFIZER	53	YR	F	95.24	KG	CN	14	1	US	US	North America	North America	10003986,10013573,10013709,10016173,10019211	10022117,10029205,10018065,10022117,10029205	5	OT			10012378	Depression(Depression)	10012378	PS	EFFEXOR XR		150	MG	PROLONGED-RELEASE CAPSULE		VENLAFAXINE HYDROCHLORIDE	VENLAFAXINE	2	53
100064591	10006459	20090722	20140313	FOREST	28	YR	F	47	KG	OT	14	1	DK	DE	Europe	Europe	10018981,10028813,10036556	10036585,10017947,10036585	3	OT			10012378,10061920,10059429	Depression(Depression)	10012378	PS	ESCITALOPRAM	ORAL	10	MG			ESCITALOPRAM OXALATE	ESCITALOPRAM	3	28
100066251	10006625		20140313	PFIZER			F			CN	14	1	US	US	North America	North America	10002942,10011469,10012378,10013709,10016322,10084406	10037175,10018065,10037175,10018065,10018065,10022117	6				10012378	Depression(Depression)	10012378	PS	PRISTIQ		100	MG	PROLONGED-RELEASE TABLET		DESVENLAFAXINE SUCCINATE MONOHYDRATE	DESVENLAFAXINE	1
100066351	10006635	20140306	20140313	PFIZER	32	YR	F	63.49	KG	CN	14	1	US	US	North America	North America	10013573,10019303	10029205,10022891	2			20140304	10012378	Depression(Depression)	10012378	PS	VENLAFAXINE ER	ORAL	37.5	MG	PROLONGED-RELEASE TABLET		VENLAFAXINE HYDROCHLORIDE	VENLAFAXINE	2	32
100066411	10006641		20140313	PFIZER			F			CN	14	1	US	US	North America	North America	10001760	10040785	1			201309	10012378	Depression(Depression)	10012378	PS	PRISTIQ		50	MG	PROLONGED-RELEASE TABLET		DESVENLAFAXINE SUCCINATE MONOHYDRATE	DESVENLAFAXINE	1
100066821	10006682	2008	20140313	PFIZER	52	YR	F	87.08	KG	CN	14	1	US	US	North America	North America	10013709	10018065	1				10012378	Depression(Depression)	10012378	PS	ZOLOFT						SERTRALINE HYDROCHLORIDE	SERTRALINE	1	52
100068631	10006863	20140218	20140312		63	YR	F	184	LBS		14	1	US		Not Specified	North America	10018429,10018484,10069326	10027433,10022891,10077536	3	OT		20140201	10012378	Depression(Depression)	10012378	PS	DULOXETINE	ORAL					DULOXETINE	DULOXETINE	1	63
100069431	10006943	20140307	20140312		26	YR	F	190	LBS		14	1	US		Not Specified	North America	10028035,10033664,10041010,10062355	10029205,10037175,10037175,10018065	4	OT		20140226	10012378	Depression(Depression)	10012378	PS	FETZIMA	ORAL					LEVOMILNACIPRAN HYDROCHLORIDE	LEVOMILNACIPRAN	1	26
100071331	10007133	20140309	20140313	PFIZER	64	YR	F	71.66	KG	CN	14	1	US	US	North America	North America	10013395,10069327	10037175,10077536	2				10012378,10020772	Depression(Depression)	10012378	PS	VENLAFAXINE HCL	ORAL	150	MG	PROLONGED-RELEASE CAPSULE		VENLAFAXINE HYDROCHLORIDE	VENLAFAXINE	2	64
100071753	10007175	20140125	20140711	FOREST	27	YR	F	60	KG	OT	14	3	DK	DE	Europe	Europe	10015958,10030942,10047571	10015919,10029205,10015919	3	OT		201309	10012378,10012378	Depression(Depression)	10012378	PS	CITALOPRAM	ORAL	20	MG		CITALOPRAM HYDROBROMIDE	CITALOPRAM HYDROBROMIDE	CITALOPRAM	2	27
100071792	10007179		20140404	PFIZER	44	YR	F	62.1	KG	CN	14	2	US	US	North America	North America	10025482,10033775	10018065,10029205	2				10012378,10002855	Depression(Depression)	10012378	PS	PRISTIQ		50	MG	PROLONGED-RELEASE TABLET		DESVENLAFAXINE SUCCINATE MONOHYDRATE	DESVENLAFAXINE	3	44
100071801	10007180	201312	20140313	PFIZER	30	YR	F	81.63	KG	OT	14	1	US	US	North America	North America	10052016	10022891	1			201303	10078366,10019211	Perinatal depression(Perinatal depression)	10078366	PS	ZOLOFT	ORAL	200	MG	FILM-COATED TABLET		SERTRALINE HYDROCHLORIDE	SERTRALINE	2	30
100071871	10007187	2011	20140313	PFIZER	62	YR	F	71.66	KG	CN	14	1	US	US	North America	North America	10008190	10029205	1	OT		2010	10012378,10020772	Depression(Depression)	10012378	PS	VENLAFAXINE HCL	ORAL	150	MG	PROLONGED-RELEASE CAPSULE		VENLAFAXINE HYDROCHLORIDE	VENLAFAXINE	2	62
100073031	10007303	20131109	20140313	FOREST	89	YR	F			OT	14	1	DK	FR	Europe	Europe	10053762,10056209	10022117,10029205	2	HO			10012378,10012378	Depression(Depression)	10012378	PS	ESCITALOPRAM	ORAL	15	MG	TABLET		ESCITALOPRAM OXALATE	ESCITALOPRAM	8	89
100075212	10007521		20140313	FOREST	28	YR	F			OT	14	1	DK	DE	Europe	Europe	10046555,10048031	10038359,10022117	2	HO;LT		20130418	10012378	Depression(Depression)	10012378	PS	CITALOPRAM		20	MG			CITALOPRAM HYDROBROMIDE	CITALOPRAM	6	28
100075951	10007595		20140313	PFIZER	48	YR	F	100	KG	CN	14	1	GB	GB	Europe	Europe	10000087,10012735,10013946,10028813,10033371,10039101,10041232	10017947,10017947,10017947,10017947,10018065,10038738,10038738	7	OT;DS			10012378	Depression(Depression)	10012378	PS	SERTRALINE HCL	ORAL					SERTRALINE HYDROCHLORIDE	SERTRALINE	9	48
100079073	10007907	20140219	20140610	BRISTOL MYERS SQUIBB			NS			OT	14	2	US	US	North America	North America	10035664	10021881	1	HO;OT		20131216	10012378	Depression(Depression)	10012378	PS	ARIPIPRAZOLE		5	MG			ARIPIPRAZOLE	ARIPIPRAZOLE	5
100079952	10007995	201402	20140522	PFIZER	54	YR	F	92.97	KG	CN	14	2	US	US	North America	North America	10033557,10061024	10007541,10007541	2	OT		20011115	10012378	Depression(Depression)	10012378	PS	EFFEXOR XR	ORAL	75	MG	PROLONGED-RELEASE CAPSULE		VENLAFAXINE HYDROCHLORIDE	VENLAFAXINE	1	54
100080871	10008087	20140213	20140313	PFIZER	5	DEC	F	80	KG	MD	14	1	GB	GB	Europe	Europe	10000486,10000804,10013968,10022523,10039906,10047302,10069339,10070863	10027433,10019805,10038738,10022117,10029205,10007541,10038359,10022117	8	OT;LT;HO		20140213	10012378	Depression(Depression)	10012378	PS	VENLAFAXINE HCL	ORAL	6.3	G			VENLAFAXINE HYDROCHLORIDE	VENLAFAXINE	2	50
100084311	10008431	20131117	20140313	WATSON	78	YR	F			CN	14	1	GB	GB	Europe	Europe	10010305,10021036	10037175,10027433	2	HO			10012378,10070592,10070592,10070592,10070592,10070592,10070592,10070592,10070592,10070592	Depression(Depression)	10012378	PS	CITALOPRAM (UNKNOWN)	ORAL	20	MG	UNK		CITALOPRAM	CITALOPRAM	10	78
100084802	10008480	20140206	20140402	ASTRAZENECA	22240	DY	F	85	KG	MD	14	2	FR	FR	Europe	Europe	10013709,10051055	10018065,10047065	2	OT		20140123	10057840,10057840,10057840,10012378,10002855,10021114	Major depression(Major depression)	10057840	PS	XEROQUEL	ORAL	50	MG	PROLONGED-RELEASE TABLET		QUETIAPINE FUMARATE	QUETIAPINE	6	60.9315
100085131	10008513	20131002	20140313	PFIZER	60	YR	F	68.03	KG	CN	14	1	GB	GB	Europe	Europe	10013395,10013496,10013573,10013774,10013781,10025482,10028740,10029898,10040984,10043268,10043882,10086717	10037175,10029205,10029205,10015919,10017947,10018065,10038738,10037175,10037175,10037175,10013993,10018065	12	OT		20131002	10012378	Depression(Depression)	10012378	PS	SERTRALINE HCL	ORAL	100	MG			SERTRALINE HYDROCHLORIDE	SERTRALINE	2	60
100105553	10010555	2014	20140418	PFIZER	52	YR	F			MD	14	2	US	US	North America	North America	10007882,10013754,10016173,10046571,10048959	10021881,10018065,10022117,10021881,10018065	5	OT			10012378	Depression(Depression)	10012378	PS	VENLAFAXINE ER	ORAL	225	MG	PROLONGED-RELEASE TABLET		VENLAFAXINE HYDROCHLORIDE	VENLAFAXINE	11	52
100105633	10010563	201311	20140409	PFIZER	75	YR	F	58.96	KG	CN	14	2	US	US	North America	North America	10002855,10016173,10016322,10025482,10033557,10043071,10052840,10056812	10037175,10022117,10018065,10018065,10007541,10007541,10007541,10022891	8	OT		2013	10012378,10012378,10012378	Depression(Depression)	10012378	PS	VENLAFAXINE HCL	ORAL	225	MG			VENLAFAXINE HYDROCHLORIDE	VENLAFAXINE	9	75
100106291	10010629	20130321	20140314	LUPIN	25	YR	F	79	KG		14	1	GB	GB	Europe	Europe	10013754,10036485,10073513	10018065,10036585,10022117	3	OT		20130321	10012378,10012378,10012378,10012378,10012378,10012378	Depression(Depression)	10012378	PS	SERTRALINE	UNKNOWN	50	MG			SERTRALINE HYDROCHLORIDE	SERTRALINE	6	25
100107522	10010752	2013	20140314	RANBAXY	49	YR	M			MD	14	1	GB	GB	Europe	Europe	10001760,10019030,10019044	10040785,10040785,10040785	3	OT		200703	10012378,10026749	Depression(Depression)	10012378	PS	SERTRALINE	ORAL					SERTRALINE HYDROCHLORIDE	SERTRALINE	2	49
100108091	10010809	20130524	20140311	AUROBINDO	1	DY	M	4.05	KG	MD	14	1	DE		Not Specified	Europe	10003664,10006924,10026923,10037451,10078069	10010331,10042613,10022117,10010331,10037175	5	OT;CA	FGN;HP	20120818	10012378	Depression(Depression)	10012378	PS	PAROXETINE	TRANSPLACENTAL	20	MG			PAROXETINE	PAROXETINE	5	0.00273973
100108171	10010817	20131117	20140311	AUROBINDO	78	YR	F			PH	14	1	GB		Not Specified	Europe	10010305,10016173,10021036	10037175,10022117,10027433	3	HO	HP;FGN		10012378	Depression(Depression)	10012378	PS	CITALOPRAM	ORAL	20	MG			CITALOPRAM HYDROBROMIDE	CITALOPRAM	10	78
100110241	10011024		20140312	IMPAX	51	YR	F				14	1	PL		Not Specified	Europe	10042033,10042945,10044223	10040785,10028395,10040785	3	HO	FGN;LIT		10012378	Depression(Depression)	10012378	PS	SODIUM VALPROATE (SODIUM VALPROATE)		1500	MG			VALPROATE SODIUM	VALPROIC ACID	3	51
100110401	10011040		20140314	RANBAXY	51	YR	F			OT	14	1	PL	PL	Europe	Europe	10013709	10018065	1	OT			10012378,10012378,10012378,10012378,10012378,10012378,10012378	Depression(Depression)	10012378	PS	VENLAFAXINE	UNKNOWN					VENLAFAXINE HYDROCHLORIDE	VENLAFAXINE	7	51
100110431	10011043		20140314	RANBAXY	25	YR	F	79	KG	OT	14	1	GB	GB	Europe	Europe	10013754,10036485	10018065,10036585	2	OT			10012378,10012378,10012378,10012378,10012378,10012378	Depression(Depression)	10012378	PS	VENLAFAXINE	UNKNOWN	75	MG			VENLAFAXINE HYDROCHLORIDE	VENLAFAXINE	6	25
100115281	10011528		20140314	RANBAXY	26	YR	M			OT	14	1	PL	PL	Europe	Europe	10013709	10018065	1	OT			10012378,10012378,10012378,10012378,10012378,10034721,10034721,10034721	Depression(Depression)	10012378	PS	VENLAFAXINE	UNKNOWN					VENLAFAXINE HYDROCHLORIDE	VENLAFAXINE	8	26
100117662	10011766	20131101	20140314	ROCHE	59	YR	F			PH	14	1	IT	IT	Europe	Europe	10013654,10042464,10070863	10037175,10037175,10022117	3	OT		20131101	10012378	Depression(Depression)	10012378	PS	DIAZEPAM	ORAL	100	MG			DIAZEPAM	DIAZEPAM	1	59
100118581	10011858	201302	20140314	FOREST	21	YR	F	84	KG	OT	14	1	DK	GB	Europe	Europe	10001497,10004939,10012378,10027387,10039897,10041349,10057840,10083622	10037175,10037175,10037175,10037175,10029205,10029205,10037175,10037175	8	HO		201302	10012378,10001497,10029898,10001497	Depression(Depression)	10012378	PS	CITALOPRAM	ORAL	20	MG			CITALOPRAM HYDROBROMIDE	CITALOPRAM	13	21
100118961	10011896	20130626	20140314	WATSON	1	DY	F	3	KG	CN	14	1	DE	DE	Europe	Europe	10012522,10070302,10071404	10010331,10029205,10022117	3	OT;CA			10012378,10054930,10011224	Depression(Depression)	10012378	PS	CITALOPRAM (UNKNOWN)	TRANSPLACENTAL	40	MG	UNK		CITALOPRAM	CITALOPRAM	4	0.00273973
100119182	10011918	201305	20140314	ELI LILLY AND CO	40	YR	F			CN	14	1	JP	JP	Asia	Asia	10071408	10022117	1	OT		20110412	10012378,10002034	Depression(Depression)	10012378	PS	CYMBALTA	ORAL	60	MG	CAPSULE		DULOXETINE HYDROCHLORIDE	DULOXETINE	2	40
100119201	10011920	20140115	20140314	ELI LILLY AND CO	72	YR	M	102	KG	CN	14	1	SK	SK	Europe	Europe	10014387	10022891	1	HO;OT			10012378,10064848,10028600,10028600,10028600,10064848,10028600,10013836,10064848,10064848	Depression(Depression)	10012378	PS	CYMBALTA	ORAL	60	MG	CAPSULE		DULOXETINE HYDROCHLORIDE	DULOXETINE	10	72
100119252	10011925		20140314	ELI LILLY AND CO			F			CN	14	1	US	US	North America	North America	10010774,10011469,10012374,10013754,10042458,10074903,10076573	10017947,10018065,10037175,10018065,10037175,10022117,10022117	7	OT		2005	10012378,10002855,10070592	Depression(Depression)	10012378	PS	DULOXETINE HYDROCHLORIDE		1	DF	CAPSULE		DULOXETINE HYDROCHLORIDE	DULOXETINE	4
100120151	10012015	201312	20140314	WATSON	31	YR	F	61	KG	OT	14	1	US	US	North America	North America	10002855,10002942,10012378,10013709,10019063,10033864	10037175,10037175,10037175,10018065,10037175,10037175	6	OT		201312	10057840,10083622	Major depression(Major depression)	10057840	PS	BUPROPION HYDROCHLORIDE	ORAL	150	MG	TABLET (EXTENDED RELEASE)		BUPROPION HYDROCHLORIDE	BUPROPION	2	31
100121071	10012107		20140304	RECKITT BENCKISER			F				14	1	US		Not Specified	North America	10009033,10013968,10019211,10033557,10042674,10042727,10044565,10053762,10076573	10038738,10038738,10029205,10007541,10018065,10017947,10029205,10022117,10022117	9	OT	CSM		10012378,10012378,10057852	Depression(Depression)	10012378	PS	SUBOXONE	SUBLINGUAL	4	MG			BUPRENORPHINE HYDROCHLORIDE;NALOXONE HYDROCHLORIDE	BUPRENORPHINE;NALOXONE	3
100121371	10012137	2002	20140314	GLAXOSMITHKLINE	60	YR	F			CN	14	1	US	US	North America	North America	10002948,10005169,10012601,10013036,10017581,10021630,10025252,10025310,10037844,10043882,10047513,10048439,10049803,10049848,10061313	10029205,10015919,10027433,10015919,10018065,10029205,10022891,10029104,10040785,10013993,10015919,10028395,10022891,10029205,10022891	15	HO		2002	10012378	Depression(Depression)	10012378	PS	WELLBUTRIN	ORAL	150	MG	TABLET-CONTROLLED RELEASE		BUPROPION HYDROCHLORIDE	BUPROPION	3	60
100121731	10012173		20140312	PFIZER			F			CN	14	1	US	US	North America	North America	10013709	10018065	1				10012378	Depression(Depression)	10012378	PS	LYRICA						PREGABALIN	PREGABALIN	1
100121921	10012192	201401	20140314	GLAXOSMITHKLINE	45	YR	F			CN	14	1	TN	TN	Africa	Africa	10000060,10013781,10013968,10015946,10022004,10030094,10042674,10043607,10047609,10047899,10053615,10061178,10068319	10017947,10017947,10038738,10015919,10018065,10017947,10018065,10047065,10027433,10022891,10022117,10038604,10038738	13	OT		201310	10012378,10012378	Depression(Depression)	10012378	PS	LAMICTAL	UNKNOWN			TABLET		LAMOTRIGINE	LAMOTRIGINE	2	45
100128421	10012842		20140314	SANDOZ	40	YR	M	99.78	KG	OT	14	1	GB	GB	Europe	Europe	10027175,10029404,10034960	10029205,10015919,10015919	3	DS			10012378,10022000,10022000	Depression(Depression)	10012378	PS	VENLAFAXINE	ORAL	225	MG			VENLAFAXINE HYDROCHLORIDE	VENLAFAXINE	3	40
100128651	10012865		20140314	PFIZER	40	YR	M			CN	14	1	US	US	North America	North America	10041349,10042458,10049666,10061422,10079487	10029205,10037175,10037175,10037175,10041244	5	OT			10012378,10036316,10012378,10036316,10012378,10036316,10036316,10012378,10036316,10012378,10036316,10012378,10036316,10012378	Depression(Depression)	10012378	PS	XANAX						ALPRAZOLAM	ALPRAZOLAM	14	40
100128721	10012872		20140314	FOREST			F			OT	14	1	DK	CA	North America	Europe	10034156,10051076	10028395,10022117	2	OT			10057840,10031282,10031282	Major depression(Major depression)	10057840	PS	CELEXA	ORAL	20	MG	TABLET		CITALOPRAM HYDROBROMIDE	CITALOPRAM	5
100128841	10012884	20140211	20140314	FOREST	60	YR	F			OT	14	1	DK	GB	Europe	Europe	10000125,10001497,10002855,10010305,10012735,10013781,10013911,10017885,10022437,10028813,10029410,10044565,10047700,10048232,10061428	10037175,10037175,10037175,10037175,10017947,10017947,10029205,10017947,10037175,10017947,10040785,10029205,10017947,10038738,10027433	15	OT		20140210	10012378	Depression(Depression)	10012378	PS	CITALOPRAM	ORAL	10	MG			CITALOPRAM HYDROBROMIDE	CITALOPRAM	1	60
100130222	10013022	201403	20140416	FOREST	45	YR	F			MD	14	2	US	US	North America	North America	10021113,10038743	10018065,10037175	2	HO;OT		20140225	10012378	Depression(Depression)	10012378	PS	FETZIMA	ORAL	20	MG	CAPSULE		LEVOMILNACIPRAN HYDROCHLORIDE	LEVOMILNACIPRAN	3	45
100133101	10013310		20140314	PFIZER	40	YR	M			CN	14	1	US	US	North America	North America	10016322,10029216	10018065,10037175	2				10012378,10036316	Depression(Depression)	10012378	PS	ZOLOFT		25	MG			SERTRALINE HYDROCHLORIDE	SERTRALINE	2	40
100133161	10013316	2014	20140314	PFIZER			F			CN	14	1	US	US	North America	North America	10029216,10051118,10053762,10074903	10037175,10018065,10022117,10022117	4			2014	10012378,10002855	Depression(Depression)	10012378	PS	PRISTIQ		50	MG	PROLONGED-RELEASE TABLET		DESVENLAFAXINE SUCCINATE MONOHYDRATE	DESVENLAFAXINE	2
100133461	10013346		20140314	PFIZER	40	YR	M			CN	14	1	US	US	North America	North America	10016322	10018065	1				10012378,10036316	Depression(Depression)	10012378	PS	XANAX						ALPRAZOLAM	ALPRAZOLAM	2	40
100133911	10013391	2013	20140314	PFIZER	20	YR	F	113.83	KG	CN	14	1	US	US	North America	North America	10005728,10040979,10061024	10022891,10038738,10007541	3			200909	10012378	Depression(Depression)	10012378	PS	VENLAFAXINE HCL		150	MG			VENLAFAXINE HYDROCHLORIDE	VENLAFAXINE	1	20
100134012	10013401	201403	20140328	PFIZER	60	YR	F	90.7	KG	CN	14	1	US	US	North America	North America	10012174,10019303,10021097	10027433,10022891,10047065	3				10057840,10003119,10021114	Major depression(Major depression)	10057840	PS	VENLAFAXINE HCL		150	MG	PROLONGED-RELEASE CAPSULE		VENLAFAXINE HYDROCHLORIDE	VENLAFAXINE	3	60
100135741	10013574	20140219	20140315	MERCK	21	YR	M	80	KG	OT	14	1	GB	GB	Europe	Europe	10001854,10039906	10029205,10029205	2	OT		20131223	10012378,10002855	Depression(Depression)	10012378	PS	MIRTAZAPINE	ORAL	15	MG	TABLET		MIRTAZAPINE	MIRTAZAPINE	3	21
100138602	10013860		20140316	MYLAN	25	YR	F	79	KG	MD	15	1	GB	GB	Europe	Europe	10013754,10036485,10073513	10018065,10036585,10022117	3	OT		20130321	10012378,10012378,10012378,10012378,10012378,10012378	Depression(Depression)	10012378	PS	SERTRALINE HYDROCHLORIDE.		50	MG	PROLONGED-RELEASE CAPSULE	SERTRALINE HYDROCHLORIDE	SERTRALINE HYDROCHLORIDE	SERTRALINE	6	25
100138641	10013864	20140211	20140316	MYLAN	60	YR	F			PH	14	1	GB	GB	Europe	Europe	10000125,10001497,10002855,10010305,10012735,10013781,10013911,10017885,10022437,10028813,10029410,10044565,10047700,10048232,10061428	10037175,10037175,10037175,10037175,10017947,10017947,10029205,10017947,10037175,10017947,10040785,10029205,10017947,10038738,10027433	15	OT		20140210	10012378	Depression(Depression)	10012378	PS	CITALOPRAM	ORAL	10	MG			CITALOPRAM HYDROBROMIDE	CITALOPRAM	1	60
100138651	10013865	2006	20140316	MYLAN			F			CN	14	1	GB	GB	Europe	Europe	10007632,10011416,10023862,10035664,10042241,10047924,10062352,10071404	10007541,10021881,10038738,10021881,10038738,10038738,10021881,10022117	8	CA			10012378	Depression(Depression)	10012378	PS	CITALOPRAM						CITALOPRAM HYDROBROMIDE	CITALOPRAM	1
100145991	10014599	2010	20140317	ELI LILLY AND CO			M	82	KG	CN	14	1	NL	NL	Europe	Europe	10001488,10008531,10013710,10022998	10037175,10018065,10018065,10037175	4	OT;DS		2004	10012378,10058920,10070592,10070592	Depression(Depression)	10012378	PS	PROZAC	ORAL	10	MG			FLUOXETINE HYDROCHLORIDE	FLUOXETINE	4
100146042	10014604	20140228	20140410	FOREST	26	YR	F	48	KG	MD	14	2	US	US	North America	North America	10013710,10027417,10038695,10040108	10018065,10027433,10038738,10029205	4	OT;HO		20140121	10012378,10012378,10027599,10033371,10028813	Depression(Depression)	10012378	PS	VIIBRYD		10	MG	TABLET		VILAZODONE HYDROCHLORIDE	VILAZODONE	10	26
100146682	10014668	20130701	20140410	PFIZER	85	YR	F	72.56	KG	CN	14	2	US	US	North America	North America	10019303	10022891	1	HO;DE			10012378	Depression(Depression)	10012378	PS	EFFEXOR XR				PROLONGED-RELEASE CAPSULE		VENLAFAXINE HYDROCHLORIDE	VENLAFAXINE	2	85
100146961	10014696		20140317	TEVA			F			MD	14	1	DE	DE	Europe	Europe	10001507,10035734,10040070	10005329,10021881,10021881	3	HO;LT;DE		201401	10012378,10012378	Depression(Depression)	10012378	PS	MIRTAZAPINE	ORAL	45	MG			MIRTAZAPINE	MIRTAZAPINE	2
100147401	10014740		20140317	TEVA	25	YR	F	79	KG	MD	14	1	GB	GB	Europe	Europe	10013754,10029769,10036485	10018065,10036585,10036585	3	OT		20130321	10012378,10012378,10012378,10012378,10012378,10012378	Depression(Depression)	10012378	PS	SERTRALINE		50	MG			SERTRALINE HYDROCHLORIDE	SERTRALINE	6	25
100149131	10014913	201309	20140317	PFIZER			M			CN	14	1	GB	GB	Europe	Europe	10001480,10013709,10020937,10022437,10028411,10029897,10038743,10042458,10061428	10029205,10018065,10029205,10037175,10028395,10037175,10037175,10037175,10027433	9	OT		20130918	10012378	Depression(Depression)	10012378	PS	SERTRALINE HCL	ORAL	100	MG			SERTRALINE HYDROCHLORIDE	SERTRALINE	4
100152452	10015245	20140307	20140317	PFIZER	57	YR	F	125.62	KG	CN	14	1	US	US	North America	North America	10025482	10018065	1			201305	10012378,10048439	Depression(Depression)	10012378	PS	PRISTIQ	ORAL	100	MG	PROLONGED-RELEASE TABLET		DESVENLAFAXINE SUCCINATE MONOHYDRATE	DESVENLAFAXINE	20	57
100153642	10015364	2012	20140417	PFIZER	84	YR	F	72.56	KG	CN	14	2	US	US	North America	North America	10020100,10033371	10022117,10018065	2	OT			10012378	Depression(Depression)	10012378	PS	EFFEXOR XR				PROLONGED-RELEASE CAPSULE		VENLAFAXINE HYDROCHLORIDE	VENLAFAXINE	2	84
100153721	10015372	2013	20140317	PFIZER	59	YR	M	83.9	KG	CN	14	1	US	US	North America	North America	10039906	10029205	1	OT		2013	10012378	Depression(Depression)	10012378	PS	VENLAFAXINE HCL		150	MG			VENLAFAXINE HYDROCHLORIDE	VENLAFAXINE	1	59
100155561	10015556	2013	20140317	ELI LILLY AND CO	86	YR	M			CN	14	1	US	US	North America	North America	10003549,10011469,10013754,10016322,10041349,10061024,10061422,10066392,10084406	10018065,10018065,10018065,10018065,10029205,10007541,10037175,10037175,10022117	9	HO		2010	10012378,10003988	Depression(Depression)	10012378	PS	CYMBALTA	UNKNOWN	60	MG	CAPSULE		DULOXETINE HYDROCHLORIDE	DULOXETINE	3	86
100156701	10015670	201401	20140317	PFIZER	60	YR	F	92.97	KG	CN	14	1	US	US	North America	North America	10005724,10017577,10017944,10019211,10027599,10033425,10038743	10022891,10018065,10017947,10029205,10029205,10028395,10037175	7			201312	10057840,10012601,10043709,10001367	Major depression(Major depression)	10057840	PS	PRISTIQ		25	MG	PROLONGED-RELEASE TABLET		DESVENLAFAXINE SUCCINATE MONOHYDRATE	DESVENLAFAXINE	5	60
100156981	10015698	2014	20140317	PFIZER	73	YR	F	89.3	KG	CN	14	1	US	US	North America	North America	10047895,10061428	10022891,10027433	2			201307	10012378,10002855,10012601	Depression(Depression)	10012378	PS	EFFEXOR XR		75	MG	PROLONGED-RELEASE CAPSULE		VENLAFAXINE HYDROCHLORIDE	VENLAFAXINE	3	73
100156991	10015699	2014	20140317	PFIZER	73	YR	F	89.3	KG	CN	14	1	US	US	North America	North America	10005557	10022891	1			201307	10012378,10002855,10012601,10012601	Depression(Depression)	10012378	PS	EFFEXOR XR		75	MG	PROLONGED-RELEASE CAPSULE		VENLAFAXINE HYDROCHLORIDE	VENLAFAXINE	5	73
100157161	10015716	2013	20140317	PFIZER	35	YR	F	113.38	KG	CN	14	1	US	US	North America	North America	10013573,10074903	10029205,10022117	2				10012378	Depression(Depression)	10012378	PS	EFFEXOR XR		150	MG	PROLONGED-RELEASE CAPSULE		VENLAFAXINE HYDROCHLORIDE	VENLAFAXINE	2	35
100157221	10015722	201308	20140317	PFIZER	31	YR	M	92.97	KG	CN	14	1	US	US	North America	North America	10016256,10016322,10019303,10020642,10022437,10047895	10018065,10018065,10022891,10040785,10037175,10022891	6	OT			10012378	Depression(Depression)	10012378	PS	VENLAFAXINE ER	ORAL	150	MG	PROLONGED-RELEASE TABLET		VENLAFAXINE HYDROCHLORIDE	VENLAFAXINE	2	31
100158242	10015824	20131123	20140415	GLAXOSMITHKLINE	45	YR	F	65	KG	OT	14	2	US	US	North America	North America	10000381,10003988,10039906	10022117,10028395,10029205	3	OT;HO			10012378,10017577,10000496,10043709	Depression(Depression)	10012378	PS	WELLBUTRIN	UNKNOWN	125	MG	UNSPECIFIED TABLET		BUPROPION HYDROCHLORIDE	BUPROPION	4	45
100159311	10015931	20120218	20140317	PFIZER	56	YR	F	56	KG	CN	14	1	NL	NL	Europe	Europe	10001497,10001854,10002855,10013710,10022437,10029410,10033664,10037211,10054196,10061210	10037175,10029205,10037175,10018065,10037175,10040785,10037175,10029205,10037175,10022891	10	OT		1990	10012378,10003246	Depression(Depression)	10012378	PS	VENLAFAXINE HCL		75	MG			VENLAFAXINE HYDROCHLORIDE	VENLAFAXINE	5	56
100161601	10016160	20140217	20140317	WATSON	20	YR	F	76	KG	CN	14	1	GB	GB	Europe	Europe	10028521	10015919	1	OT		20130301	10012378	Depression(Depression)	10012378	PS	CITALOPRAM (UNKNOWN)	ORAL	40	MG	UNK		CITALOPRAM	CITALOPRAM	1	20
100161712	10016171		20140507	WATSON	1	HR	F			CN	14	2	GB	GB	Europe	Europe	10007632,10011416,10023862,10035664,10038683,10042241,10047924,10071404	10007541,10021881,10038738,10021881,10038738,10038738,10038738,10022117	8	HO;LT		200201	10012378	Depression(Depression)	10012378	PS	CITALOPRAM (UNKNOWN)	TRANSPLACENTAL			UNK		CITALOPRAM	CITALOPRAM	1	0.000114155
100163161	10016316	200603	20140317	PFIZER	41	YR	F	63.5	KG	CN	14	1	US	US	North America	North America	10020937	10029205	1			200603	10012378,10002855,10002855	Depression(Depression)	10012378	PS	EFFEXOR XR				PROLONGED-RELEASE CAPSULE		VENLAFAXINE HYDROCHLORIDE	VENLAFAXINE	3	41
100163851	10016385		20140317	PFIZER	41	YR	F	44.9	KG	CN	14	1	US	US	North America	North America	10010305,10061762,10072970	10037175,10028395,10022117	3	OT			10012378,10041242	Depression(Depression)	10012378	PS	PRISTIQ		50	MG	PROLONGED-RELEASE TABLET		DESVENLAFAXINE SUCCINATE MONOHYDRATE	DESVENLAFAXINE	4	41
100164051	10016405	201402	20140317	PFIZER	44	YR	F	49.89	KG	CN	14	1	US	US	North America	North America	10002855,10008190,10013573,10019211,10033557,10043882	10037175,10029205,10029205,10029205,10007541,10013993	6	OT			10012378	Depression(Depression)	10012378	PS	VENLAFAXINE HCL	ORAL	75	MG			VENLAFAXINE HYDROCHLORIDE	VENLAFAXINE	1	44
100164221	10016422		20140317	WATSON	25	YR	F	79	KG	CN	14	1	GB	GB	Europe	Europe	10013754,10036485	10018065,10036585	2	OT		20130321	10012378,10012378	Depression(Depression)	10012378	PS	SERTRALINE HYDROCHLORIDE (UNKNOWN)	UNKNOWN	50	MG	UNK		SERTRALINE HYDROCHLORIDE	SERTRALINE	6	25
100164881	10016488	20140211	20140317	WATSON	60	YR	F			CN	14	1	GB	GB	Europe	Europe	10000125,10001497,10002855,10010305,10012735,10013781,10013911,10017885,10022437,10028813,10029410,10044565,10047700,10048232,10061428	10037175,10037175,10037175,10037175,10017947,10017947,10029205,10017947,10037175,10017947,10040785,10029205,10017947,10038738,10027433	15	OT		20140210	10012378	Depression(Depression)	10012378	PS	CITALOPRAM (UNKNOWN)	ORAL	10	MG	UNK		CITALOPRAM	CITALOPRAM	1	60
100167521	10016752	20140209	20140318	SANDOZ	15	YR	M			OT	14	1	GB	GB	Europe	Europe	10013916,10016322,10020910,10028035,10028521,10040108,10044565	10029205,10018065,10038738,10029205,10015919,10029205,10029205	7	OT		20140207	10012378	Depression(Depression)	10012378	PS	FLUOXETINE HYDROCHLORIDE	ORAL	10	MG			FLUOXETINE HYDROCHLORIDE	FLUOXETINE	1	15
100167561	10016756	20140219	20140318	SANDOZ	21	YR	M	80	KG	OT	14	1	GB	GB	Europe	Europe	10001854,10039906	10029205,10029205	2	OT		20131223	10012378	Depression(Depression)	10012378	PS	MIRTAZAPINE	ORAL	15	MG			MIRTAZAPINE	MIRTAZAPINE	2	21
100171731	10017173	20130702	20140318	SUN	1	DY	M	3.64	KG	MD	14	1	DE	DE	Europe	Europe	10001500,10003664,10028974,10034130,10071404,10078069	10029205,10010331,10038738,10010331,10022117,10037175	6	OT;CA		20121010	10012378	Depression(Depression)	10012378	PS	VENLAFAXINE HYDROCHLORIDE 37.5 MG TABLET	TRANSPLACENTAL			TABLET		VENLAFAXINE HYDROCHLORIDE	VENLAFAXINE	3	0.00273973
100172022	10017202		20140327	ASTRAZENECA	38	YR	M				14	1	ZA	ZA	Africa	Africa	10005839,10019708,10025482,10047895,10051151	10022891,10019805,10018065,10022891,10005329	5	OT		2013	10057840,10057840	Major depression(Major depression)	10057840	PS	SEROQUEL	ORAL	300	MG	PROLONGED-RELEASE TABLET		QUETIAPINE FUMARATE	QUETIAPINE	4	38
100172771	10017277	20140203	20140313		70	YR	F	151	LBS		14	1	US		Not Specified	North America	10000125,10005750,10013754,10020642,10047513	10037175,10022891,10018065,10040785,10015919	5	OT			10012378	Depression(Depression)	10012378	PS	PRISTIQ	ORAL					DESVENLAFAXINE SUCCINATE MONOHYDRATE	DESVENLAFAXINE	1	70
100173562	10017356		20140508	MYLAN	1	HR	F			CN	14	2	GB	GB	Europe	Europe	10007632,10011416,10023862,10035664,10038683,10042241,10047924,10071404	10007541,10021881,10038738,10021881,10038738,10038738,10038738,10022117	8	LT;HO		200201	10012378	Depression(Depression)	10012378	PS	CITALOPRAM	TRANSPLACENTAL					CITALOPRAM HYDROBROMIDE	CITALOPRAM	1	0.000114155
100174121	10017412	2013	20140318	PFIZER	47	YR	F	97	KG	CN	14	1	US	US	North America	North America	10033371	10018065	1				10012378,10012378	Depression(Depression)	10012378	PS	PRISTIQ		100	MG	PROLONGED-RELEASE TABLET		DESVENLAFAXINE SUCCINATE MONOHYDRATE	DESVENLAFAXINE	2	47
100175221	10017522	201312	20140318	TEVA	69	YR	F			PH	14	1	HR	HR	Europe	Europe	10016173,10038743,10044565,10049848	10022117,10037175,10029205,10029205	4	LT;OT		20131207	10012378,10015488,10015488	Depression(Depression)	10012378	PS	LUXETA	ORAL	50	MG	TABLET		SERTRALINE HYDROCHLORIDE	SERTRALINE	3	69
100181592	10018159	2011	20140402	FOREST			F	72.5	KG	CN	14	2	US	US	North America	North America	10009944,10013709	10029104,10018065	2	OT			10012378,10002855,10066215	Depression(Depression)	10012378	PS	LEXAPRO	ORAL	20	MG	TABLET		ESCITALOPRAM OXALATE	ESCITALOPRAM	3
100182051	10018205	20130926	20140313		65	YR	F	138	LBS		14	1	US		Not Specified	North America	10013952,10028035	10038738,10029205	2	LT		201208	10012378	Depression(Depression)	10012378	PS	ABILIFY	ORAL	5	MG	TABLET		ARIPIPRAZOLE	ARIPIPRAZOLE	4	65
100184311	10018431	20140313	20140314		37	YR	F	160	LBS		14	1	US		Not Specified	North America	10013968	10038738	1	OT		20130313	10012378	Depression(Depression)	10012378	PS	PRISTIQ	ORAL					DESVENLAFAXINE SUCCINATE MONOHYDRATE	DESVENLAFAXINE	1	37
100185161	10018516	20140220	20140314		46	YR	M	225	LBS		14	1	US		Not Specified	North America	10000173,10015958,10019211,10030041	10015919,10015919,10029205,10015919	4	DS			10057840	Major depression(Major depression)	10057840	PS	PRISTIQ	ORAL					DESVENLAFAXINE SUCCINATE MONOHYDRATE	DESVENLAFAXINE	1	46
100185821	10018582	20040331	20140314				F	115	LBS		14	1	US		Not Specified	North America	10039906	10029205	1	OT			10012378	Depression(Depression)	10012378	PS	WELLBUTRIN						BUPROPION HYDROCHLORIDE	BUPROPION	1
100186251	10018625	2006	20140318	WATSON			F			CN	14	1	GB	GB	Europe	Europe	10007632,10011416,10023862,10035664,10042241,10047924,10062352,10071404	10007541,10021881,10038738,10021881,10038738,10038738,10021881,10022117	8	CA;OT			10012378	Depression(Depression)	10012378	PS	CITALOPRAM (UNKNOWN)	TRANSPLACENTAL			UNK		CITALOPRAM	CITALOPRAM	1
100187251	10018725	20140312	20140314		47	YR	F	133	LBS		14	1	US		Not Specified	North America	10013946,10017885,10069326	10017947,10017947,10077536	3				10012378	Depression(Depression)	10012378	PS	FLUOXETINE	ORAL					FLUOXETINE HYDROCHLORIDE	FLUOXETINE	1	47
100187551	10018755	20140308	20140314		52	YR	F	160	LBS		14	1	US		Not Specified	North America	10002511,10012374,10012378,10013709,10013754,10022998,10028035,10052302,10067620,10069326	10037175,10037175,10037175,10018065,10018065,10037175,10029205,10041244,10022891,10077536	10	DS		20131012	10012378	Depression(Depression)	10012378	PS	ESCITALOPRAM	ORAL					ESCITALOPRAM OXALATE	ESCITALOPRAM	1	52
100187601	10018760	20140308	20140314		39	YR	F	135	LBS		14	1	US		Not Specified	North America	10003988,10008479,10013573,10015090,10016173,10019211,10020642,10042772,10052840,10069174	10028395,10018065,10029205,10038738,10022117,10029205,10040785,10029205,10007541,10077536	10	OT		20131203	10012378	Depression(Depression)	10012378	PS	VENLAFAXINE	ORAL					VENLAFAXINE HYDROCHLORIDE	VENLAFAXINE	1	39
100187721	10018772		20140318	TEVA	40	YR	M	99.78	KG	CN	14	1	GB	GB	Europe	Europe	10027175,10029404,10034960	10029205,10015919,10015919	3	DS			10012378,10022000,10022000	Depression(Depression)	10012378	PS	VENLAFAXINE	ORAL	225	MG			VENLAFAXINE HYDROCHLORIDE	VENLAFAXINE	3	40
100187841	10018784	20140228	20140314		71	YR	F	138	LBS		14	1	US		Not Specified	North America	10003239,10012378,10024264,10028411,10069326	10028395,10037175,10029205,10028395,10077536	5	DS		20131231	10012378	Depression(Depression)	10012378	PS	DULOXETINE	ORAL					DULOXETINE	DULOXETINE	1	71
100188631	10018863	20120818	20140318	NOVEN	0		M			OT	14	1	NL	DE	Europe	Europe	10003664,10037451,10071404,10078069	10010331,10010331,10022117,10037175	4	OT		20120818	10012378,10070592,10070592,10070592,10070592	Depression(Depression)	10012378	PS	PAROXETINE	TRANSPLACENTAL	20	MG			PAROXETINE	PAROXETINE	5
100189211	10018921		20140318	TEVA	26	YR	F	55.78	KG	CN	14	1	GB	GB	Europe	Europe	10000060,10013573,10047899	10017947,10029205,10022891	3	OT			10057840,10061520	Major depression(Major depression)	10057840	PS	MIRTAZAPINE	ORAL	10	MG			MIRTAZAPINE	MIRTAZAPINE	2	26
100190691	10019069	20121121	20140314		65	YR	M	115.3	KG	PH	14	1	US		Not Specified	North America	10016173,10031127	10022117,10047065	2	HO	HP	20100813	10012378	Depression(Depression)	10012378	PS	DULOXETINE	ORAL	60	MG			DULOXETINE	DULOXETINE	1	65
100191932	10019193	20131217	20140318	ELI LILLY AND CO	40	YR	F			MD	14	1	DE	DE	Europe	Europe	10012378,10033371,10046910	10037175,10018065,10038604	3	HO			10012378,10070592	Depression(Depression)	10012378	PS	CYMBALTA	ORAL	60	MG	CAPSULE		DULOXETINE HYDROCHLORIDE	DULOXETINE	3	40
100191952	10019195	201312	20140331	ELI LILLY AND CO	44	YR	F			CN	14	1	GR	GR	Europe	Europe	10001551,10003481,10059570	10022891,10022891,10022891	3			201112	10012378	Depression(Depression)	10012378	PS	CYMBALTA	ORAL	120	MG	CAPSULE		DULOXETINE HYDROCHLORIDE	DULOXETINE	2	44
100191965	10019196	201312	20140421	ELI LILLY AND CO	44	YR	F	64.99	KG	MD	14	2	CH	CH	Europe	Europe	10008469,10013916,10040026,10044074,10044565,10074903	10018065,10029205,10029205,10028395,10029205,10022117	6	DS;OT		200905	10012378,10012378,10070592,10012378,10040984,10070592,10040984	Depression(Depression)	10012378	PS	CYMBALTA	ORAL	90	MG	CAPSULE		DULOXETINE HYDROCHLORIDE	DULOXETINE	12	44
100193013	10019301		20140714	ELI LILLY AND CO			F			CN	14	3	FR	FR	Europe	Europe	10001551,10003481,10017693,10019708,10054889	10022891,10022891,10022891,10019805,10022891	5	HO			10012378,10070592,10070592,10070592	Depression(Depression)	10012378	PS	PROZAC	ORAL	20	MG		FLUOXETINE HYDROCHLORIDE	FLUOXETINE HYDROCHLORIDE	FLUOXETINE	4
100194651	10019465		20140318	WATSON			F			CN	14	1	GB	GB	Europe	Europe	10011906,10071404	10018065,10022117	2	OT;DE			10012378	Depression(Depression)	10012378	PS	CITALOPRAM (UNKNOWN)	TRANSPLACENTAL			UNK		CITALOPRAM	CITALOPRAM	1
100195471	10019547		20140318	ROXANE	48	YR	M	74	KG	OT	14	1	COUNTRY NOT SPECIFIED	TR	Asia	Not Specified	10007515,10008479,10021015,10047290	10007541,10018065,10027433,10007541	4	OT;LT;HO			10057840	Major depression(Major depression)	10057840	PS	SERTRALINE	UNKNOWN	50	MG			SERTRALINE HYDROCHLORIDE	SERTRALINE	1	48
100196053	10019605	201306	20140402	PFIZER	29	YR	M			MD	14	2	IT	IT	Europe	Europe	10003549,10005470,10005630,10028411,10028625	10018065,10022891,10022891,10028395,10022891	5	OT		200901	10012378	Depression(Depression)	10012378	PS	ZOLOFT	ORAL	100	MG			SERTRALINE HYDROCHLORIDE	SERTRALINE	2	29
100196191	10019619	20140108	20140318	PFIZER	57	YR	F			MD	14	1	ES	ES	Europe	Europe	10017955	10017947	1	DE		20140103	10012378,10022437,10001639,10001639	Depression(Depression)	10012378	PS	PRISTIQ	ORAL	50	MG	PROLONGED-RELEASE TABLET		DESVENLAFAXINE SUCCINATE MONOHYDRATE	DESVENLAFAXINE	11	57
100196312	10019631	201403	20140327	PFIZER	68	YR	M	102	KG	CN	14	1	US	US	North America	North America	10046571	10021881	1	HO			10012378,10002855	Depression(Depression)	10012378	PS	EFFEXOR XR	ORAL	300	MG	PROLONGED-RELEASE CAPSULE		VENLAFAXINE HYDROCHLORIDE	VENLAFAXINE	2	68
100199931	10019993		20140318	TAKEDA			NS			CN	14	1	US	US	North America	North America	10012378,10042458	10037175,10037175	2	OT			10057840	Major depression(Major depression)	10057840	PS	BRINTELLIX	ORAL			TABLET		VORTIOXETINE HYDROBROMIDE	VORTIOXETINE	1
100200431	10020043	20131002	20140318	SANDOZ	60	YR	F	68.3	KG	OT	14	1	GB	GB	Europe	Europe	10013395,10013496,10013573,10013774,10013781,10025482,10028740,10040984,10042008,10043268,10043882,10086717	10037175,10029205,10029205,10015919,10017947,10018065,10038738,10037175,10037175,10037175,10013993,10018065	12	OT		20131002	10012378	Depression(Depression)	10012378	PS	SERTRALINE HYDROCHLORIDE	ORAL	100	MG			SERTRALINE HYDROCHLORIDE	SERTRALINE	2	60
100205801	10020580		20140319	SANDOZ			M			OT	14	1	GB	GB	Europe	Europe	10001480,10013709,10020937,10022437,10028411,10029897,10038743,10042458,10061428	10029205,10018065,10029205,10037175,10028395,10037175,10037175,10037175,10027433	9	OT			10012378	Depression(Depression)	10012378	PS	SERTRALINE	ORAL	1	DF			SERTRALINE HYDROCHLORIDE	SERTRALINE	4
100207301	10020730		20140319	DR REDDYS	67	YR	F			CN	14	1	US	US	North America	North America	10016322	10018065	1				10012378	Depression(Depression)	10012378	PS	LAMOTRIGINE TABLETS	ORAL			TABLET		LAMOTRIGINE	LAMOTRIGINE	1	67
100208011	10020801	2010	20131203	AUROBINDO	53	YR	F	144.2	KG	CN	13	4	US		Not Specified	North America	10013709,10025482	10018065,10018065	2	HO	CSM	2010	10012378	Depression(Depression)	10012378	PS	VENLAFAXINE (VENLAFAXINE)						VENLAFAXINE	VENLAFAXINE	1	53
100208651	10020865	20140201	20140318		55	YR	M	275	LBS		14	1	US		Not Specified	North America	10010144,10073302	10037175,10022117	2	DE		20140129	10057840	Major depression(Major depression)	10057840	PS	NORTRIPTYLINE	ORAL					NORTRIPTYLINE	NORTRIPTYLINE	1	55
100209382	10020938	20140301	20140415	BRISTOL MYERS SQUIBB	57	YR	F			CN	14	2	JP	JP	Asia	Asia	10009866,10042772,10046543	10040785,10029205,10038359	3	OT		20130712	10012378	Depression(Depression)	10012378	PS	ABILIFY TABS	ORAL	6	MG	TABLET		ARIPIPRAZOLE	ARIPIPRAZOLE	3	57
100209801	10020980	20130702	20140319	MYLAN	1	DY	M	3.64	KG	CN	14	1	DE	DE	Europe	Europe	10001500,10003664,10028974,10034130,10073513,10078069	10029205,10010331,10038738,10010331,10022117,10037175	6	OT;CA		20121010	10012378,10054930	Depression(Depression)	10012378	PS	VENLAFAXINE	TRANSPLACENTAL					VENLAFAXINE HYDROCHLORIDE	VENLAFAXINE	2	0.00273973
100210201	10021020	20140222	20140318		59	YR	F	160	LBS		14	1	US		Not Specified	North America	10011953,10012378,10013709,10069228,10069326	10018065,10037175,10018065,10077536,10077536	5	DS		20140117	10057840	Major depression(Major depression)	10057840	PS	FLUOXETINE	ORAL					FLUOXETINE HYDROCHLORIDE	FLUOXETINE	1	59
100210651	10021065		20140319	SUN	40	YR	M	99.78	KG	OT	14	1	GB	GB	Europe	Europe	10027175,10029404,10034960	10029205,10015919,10015919	3	DS			10012378	Depression(Depression)	10012378	PS	VENLAFAXINE HYDROCHLORIDE 37.5MG TABLET	ORAL	225	MG	TABLET		VENLAFAXINE HYDROCHLORIDE	VENLAFAXINE	3	40
100210832	10021083	201403	20140320	PFIZER	57	YR	F	59.86	KG	CN	14	1	US	US	North America	North America	10013573,10019303,10027175,10069327	10029205,10022891,10029205,10077536	4				10012378,10003553,10009033	Depression(Depression)	10012378	PS	EFFEXOR XR	ORAL	150	MG	PROLONGED-RELEASE CAPSULE		VENLAFAXINE HYDROCHLORIDE	VENLAFAXINE	4	57
100211531	10021153	20140314	20140318		24	YR	F	115	LBS		14	1	US		Not Specified	North America	10013573,10013663,10017577,10025482,10042458,10043431	10029205,10037175,10018065,10018065,10037175,10037175	6	LT			10078366	Perinatal depression(Perinatal depression)	10078366	PS	LEXAPRO	ORAL	20	MG			ESCITALOPRAM OXALATE	ESCITALOPRAM	1	24
100212052	10021205		20140328	PFIZER	77	YR	F			CN	14	1	US	US	North America	North America	10025482	10018065	1				10012378	Depression(Depression)	10012378	PS	PRISTIQ	ORAL	50	MG	PROLONGED-RELEASE TABLET		DESVENLAFAXINE SUCCINATE MONOHYDRATE	DESVENLAFAXINE	8	77
100212331	10021233		20140319	ELI LILLY AND CO	61	YR	F			CN	14	1	CA	CA	North America	North America	10027183,10061822,10082200	10013993,10018065,10018065	3	OT			10057840,10070592,10033371,10070592,10070592,10070592,10070592,10061664,10070592	Major depression(Major depression)	10057840	PS	CYMBALTA	UNKNOWN	60	MG	CAPSULE		DULOXETINE HYDROCHLORIDE	DULOXETINE	11	61
100212931	10021293	20140218	20140318		19	YR	F	140	LBS		14	1	US		Not Specified	North America	10016322,10028347,10044565,10047513	10018065,10028395,10029205,10015919	4	HO		20140214	10012378	Depression(Depression)	10012378	PS	ABILIFY						ARIPIPRAZOLE	ARIPIPRAZOLE	1	19
100213361	10021336		20140319	MYLAN			F			CN	14	1	GB	GB	Europe	Europe	10011906,10071404	10018065,10022117	2	DE			10012378	Depression(Depression)	10012378	PS	CITALOPRAM						CITALOPRAM HYDROBROMIDE	CITALOPRAM	1
100213751	10021375	20140203	20140319	MYLAN	91	YR	F			MD	14	1	IT	IT	Europe	Europe	10001497,10010305,10036649,10037076,10039897,10044565	10037175,10037175,10037175,10017947,10029205,10029205	6	OT		20140201	10012378,10070592,10070592,10070592	Depression(Depression)	10012378	PS	MIRTAZAPINE	ORAL	.25	DF	TABLET		MIRTAZAPINE	MIRTAZAPINE	4	91
100213992	10021399		20140319	FOREST			M			OT	14	1	DK	DE	Europe	Europe	10022806	10022891	1	OT			10012378	Depression(Depression)	10012378	PS	ESCITALOPRAM	ORAL	10	MG	FILM-COATED TABLET		ESCITALOPRAM OXALATE	ESCITALOPRAM	1
100214002	10021400	20140219	20140521	FOREST	28	YR	F	59	KG	OT	14	2	DK	DE	Europe	Europe	10043554,10065902	10005329,10018065	2	OT		20140206	10012378	Depression(Depression)	10012378	PS	CITALOPRAM	ORAL	20	MG			CITALOPRAM HYDROBROMIDE	CITALOPRAM	4	28
100214501	10021450	201402	20140319	FOREST	46	YR	M			OT	14	1	DK	CA	North America	Europe	10022437,10042209,10042458	10037175,10037175,10037175	3	OT		20140101	10012378,10040984	Depression(Depression)	10012378	PS	ESCITALOPRAM	ORAL	10	MG	TABLET		ESCITALOPRAM OXALATE	ESCITALOPRAM	4	46
100214791	10021479	20131225	20140319	ABBVIE			M	40	KG	CN	14	1	BR	BR	South America	South America	10000369,10001949,10007515,10053762,10057362	10022117,10029205,10007541,10022117,10022117	5	OT		2013	10012378	Depression(Depression)	10012378	PS	DEPAKENE	ORAL	1000	MG			VALPROIC ACID	VALPROIC ACID	2
100215361	10021536	20140203	20140318		31	YR	F	118	LBS		14	1	US		Not Specified	North America	10002368,10012378,10013573,10017944,10019211,10044565,10061428,10061819,10065604,10069326,10069327,10074300	10037175,10037175,10029205,10017947,10029205,10029205,10027433,10018065,10037175,10077536,10077536,10042613	12	OT		20140204	10057840	Major depression(Major depression)	10057840	PS	DULOXETINE 60MG CITRON	ORAL					DULOXETINE	DULOXETINE	1	31
100216551	10021655	20140315	20140318		36	YR	F	200	LBS		14	1	US		Not Specified	North America	10001760	10040785	1	OT		20140206	10012378	Depression(Depression)	10012378	PS	PRISTIQ	ORAL					DESVENLAFAXINE SUCCINATE MONOHYDRATE	DESVENLAFAXINE	1	36
100221811	10022181	201307	20131213	TORRENT	69	YR	F				13	4	BR		Not Specified	South America	10019465,10044565	10029205,10029205	2	OT	FGN	201307	10012378	Depression(Depression)	10012378	PS	ESPRAN (INN:ESCITALOPRAM OXALATE)	ORAL					ESCITALOPRAM OXALATE	ESCITALOPRAM	9	69
100222621	10022262	2013	20140318				F	135	LBS		14	1	US		Not Specified	North America	10043118	10029205	1	OT;DS		2010	10012378	Depression(Depression)	10012378	PS	ABILIFY	ORAL	10	MG			ARIPIPRAZOLE	ARIPIPRAZOLE	1
100223601	10022360		20140318		33	YR	M	293	LBS	MD	14	1	US		Not Specified	North America	10013573,10042458,10043431,10047700,10049666	10029205,10037175,10037175,10017947,10037175	5	OT	HP	201401	10012378	Depression(Depression)	10012378	PS	DULOXETINE	ORAL	30	MG			DULOXETINE	DULOXETINE	1	33
100224144	10022414	20131201	20140711	PFIZER	88	YR	M			MD	14	3	IT	IT	Europe	Europe	10008635,10035664	10019805,10021881	2	HO;OT		20100101	10077804,10058108	Persistent depressive disorder(Persistent depressive disorder)	10077804	PS	EFFEXOR	ORAL	75	MG	PROLONGED-RELEASE CAPSULE	VENLAFAXINE HYDROCHLORIDE	VENLAFAXINE HYDROCHLORIDE	VENLAFAXINE	7	88
100224181	10022418	2014	20140319	PFIZER	66	YR	F	68.03	KG	CN	14	1	US	US	North America	North America	10015150,10015916,10016173,10020772,10033371,10061368,10069327	10040785,10015919,10022117,10047065,10018065,10028395,10077536	7	OT			10012378	Depression(Depression)	10012378	PS	EFFEXOR XR	ORAL			PROLONGED-RELEASE CAPSULE		VENLAFAXINE HYDROCHLORIDE	VENLAFAXINE	2	66
100225182	10022518	200610	20140319	PFIZER	42	YR	F	78	KG	MD	14	1	CH	CH	Europe	Europe	10013916,10015832,10028035,10028347,10049816	10029205,10029205,10029205,10028395,10028395	5	OT;DS		200610	10012378,10040984	Depression(Depression)	10012378	PS	EFEXOR ER	ORAL	150	MG	PROLONGED-RELEASE CAPSULE		VENLAFAXINE HYDROCHLORIDE	VENLAFAXINE	2	42
100225441	10022544	20140213	20140319	SANDOZ	5	DEC	F	80	KG	OT	14	1	GB	GB	Europe	Europe	10000486,10000804,10013968,10022523,10039906,10047302,10069339,10070863	10027433,10019805,10038738,10022117,10029205,10007541,10038359,10022117	8	LT;HO		20140213	10012378	Depression(Depression)	10012378	PS	VENLAFAXINE	ORAL	6.3	G			VENLAFAXINE HYDROCHLORIDE	VENLAFAXINE	2	50
100225601	10022560		20140319	WATSON	33	YR	M			OT	14	1	US	US	North America	North America	10000891	10007541	1	HO;OT			10012378	Depression(Depression)	10012378	PS	TRAZODONE HYDROCHLORIDE (WATSON LABORATORIES)	ORAL	200	MG	UNK		TRAZODONE HYDROCHLORIDE	TRAZODONE	2	33
100225611	10022561	20140224	20140319	ELI LILLY AND CO	19	YR	F	50	KG	CN	14	1	GB	GB	Europe	Europe	10001488,10001597,10001605,10001949,10012378,10019303,10020400,10020642,10024855,10033664,10034719,10042458,10051154	10037175,10018065,10022117,10029205,10037175,10022891,10037175,10040785,10029205,10037175,10037175,10037175,10037175	13	OT		20140208	10012378,10070592,10010808	Depression(Depression)	10012378	PS	PROZAC	ORAL	20	MG	CAPSULE		FLUOXETINE HYDROCHLORIDE	FLUOXETINE	4	19
100226763	10022676	20140306	20140428	PFIZER	55	YR	M	93	KG	CN	14	2	US	US	North America	North America	10016338,10029216,10034829,10036142,10040477,10042727,10046640,10072353,10076573	10018065,10037175,10038738,10038359,10038604,10017947,10038359,10038604,10022117	9	OT		20140306	10012378,10043709	Depression(Depression)	10012378	PS	PRISTIQ		25	MG	PROLONGED-RELEASE TABLET		DESVENLAFAXINE SUCCINATE MONOHYDRATE	DESVENLAFAXINE	2	55
100226861	10022686	201402	20140319	PFIZER	62	YR	M	66	KG	CN	14	1	US	US	North America	North America	10002034,10003239,10013573,10019303,10047895,10061024,10069327	10005329,10028395,10029205,10022891,10022891,10007541,10077536	7				10012378	Depression(Depression)	10012378	PS	EFFEXOR XR	ORAL	225	MG	PROLONGED-RELEASE CAPSULE		VENLAFAXINE HYDROCHLORIDE	VENLAFAXINE	2	62
100227801	10022780	201402	20140319	PFIZER	60	YR	F	74.83	KG	CN	14	1	US	US	North America	North America	10006298,10011732,10029421,10057654,10061021	10038604,10018065,10038604,10029104,10038604	5	OT		1999	10057840	Major depression(Major depression)	10057840	PS	EFFEXOR XR	ORAL	300	MG	PROLONGED-RELEASE CAPSULE		VENLAFAXINE HYDROCHLORIDE	VENLAFAXINE	4	60
100230871	10023087		20140319	BRISTOL MYERS SQUIBB	52	YR	F			CN	14	1	US	US	North America	North America	10005425,10005839,10018484,10047899,10061920,10076573	10022891,10022891,10022891,10022891,10037175,10022117	6	OT			10057840	Major depression(Major depression)	10057840	PS	ABILIFY TABS		5	MG	TABLET		ARIPIPRAZOLE	ARIPIPRAZOLE	7	52
100234691	10023469	20140318	20140319		60	YR	F	160	LBS		14	1	US		Not Specified	North America	10013709,10061114,10069326,10069327	10018065,10041244,10077536,10077536	4	OT		20140220	10012378	Depression(Depression)	10012378	PS	FLUOXETINE	ORAL					FLUOXETINE HYDROCHLORIDE	FLUOXETINE	1	60
100237341	10023734		20140320	MYLAN	40	YR	M	99.78	KG	CN	14	1	GB	GB	Europe	Europe	10027175,10029404,10034960	10029205,10015919,10015919	3	DS			10012378,10022000,10022000	Depression(Depression)	10012378	PS	VENLAFAXIN	ORAL	225	MG			VENLAFAXINE HYDROCHLORIDE	VENLAFAXINE	3	40
100238371	10023837	20140213	20140320	TEVA	5	DEC	F	80	KG	MD	14	1	GB	GB	Europe	Europe	10000486,10000804,10013968,10022523,10039906,10047302,10069339,10070863	10027433,10019805,10038738,10022117,10029205,10007541,10038359,10022117	8	HO;LT		20140213	10012378	Depression(Depression)	10012378	PS	VENLAFAXINE	ORAL	6.3	G	TABLET		VENLAFAXINE HYDROCHLORIDE	VENLAFAXINE	2	50
100238582	10023858	20140303	20150319	TEVA	23	YR	M			MD	15	1	SE	SE	Europe	Europe	10030041,10046735	10015919,10040785	2	OT		20140303	10012378	Depression(Depression)	10012378	PS	FLUOXETINE		20	MG	DISPERSIBLE TABLET	FLUOXETINE\FLUOXETINE HYDROCHLORIDE	FLUOXETINE HYDROCHLORIDE	FLUOXETINE	1	23
100239971	10023997	20131216	20140320	FOREST	87	YR	F			OT	14	1	DK	FR	Europe	Europe	10010305,10019079,10048010	10037175,10037175,10018065	3	HO			10012378,10012378	Depression(Depression)	10012378	PS	ESCITALOPRAM	ORAL	5	MG	TABLET		ESCITALOPRAM OXALATE	ESCITALOPRAM	8	87
100241022	10024102		20140421	PFIZER	44	YR	F	81.63	KG	CN	14	2	US	US	North America	North America	10048439,10074903	10028395,10022117	2				10057840,10001502	Major depression(Major depression)	10057840	PS	PRISTIQ	ORAL			PROLONGED-RELEASE TABLET		DESVENLAFAXINE SUCCINATE MONOHYDRATE	DESVENLAFAXINE	10	44
100241131	10024113	201403	20140320	PFIZER	58	YR	F	79.37	KG	CN	14	1	US	US	North America	North America	10023232,10033664,10042209	10028395,10037175,10037175	3			2013	10057840	Major depression(Major depression)	10057840	PS	EFFEXOR XR		150	MG	PROLONGED-RELEASE CAPSULE		VENLAFAXINE HYDROCHLORIDE	VENLAFAXINE	1	58
100242101	10024210		20140320	PFIZER			F			CN	14	1	US	US	North America	North America	10001497,10013709	10037175,10018065	2			2004	10012378	Depression(Depression)	10012378	PS	EFFEXOR XR				PROLONGED-RELEASE CAPSULE		VENLAFAXINE HYDROCHLORIDE	VENLAFAXINE	1
100242231	10024223		20140320	PFIZER			NS			CN	14	1	US	US	North America	North America	10005033,10036956,10037211,10039674	10038359,10038604,10029205,10029205	4				10012378	Depression(Depression)	10012378	PS	EFFEXOR XR		150	MG	PROLONGED-RELEASE CAPSULE		VENLAFAXINE HYDROCHLORIDE	VENLAFAXINE	1
100243561	10024356		20140203	ALKEM	27	YR	M			PH	14	1	GB		Not Specified	Europe	10056419	10007541	1	DS;LT;HO	FGN;HP	20110516	10012378,10012378	Depression(Depression)	10012378	PS	QUETIAPINE	ORAL	50.00	MG			QUETIAPINE	QUETIAPINE	2	27
100245651	10024565		20140319				F	154	LBS	MD	14	1	US		Not Specified	North America	10013709	10018065	1	OT	HP		10012378	Depression(Depression)	10012378	PS	PROZAC	ORAL	300	MG			FLUOXETINE HYDROCHLORIDE	FLUOXETINE	5
100251692	10025169	20140207	20150423	FOREST	36	YR	F			OT	15	2	DK	IT	Europe	Europe	10013654,10022523,10047700,10058709	10037175,10022117,10017947,10037175	4	HO			10012378,10022000	Depression(Depression)	10012378	PS	ESCITALOPRAM	ORAL			ORAL DROPS, SOLUTION	ESCITALOPRAM OXALATE	ESCITALOPRAM OXALATE	ESCITALOPRAM	3	36
100252081	10025208	20140224	20140319		30	YR	M	77.7	KG	PH	14	1	US		Not Specified	North America	10021567,10033295,10042464	10037175,10022117,10037175	3	OT;HO	HP	20131217	10012378,10012378	Depression(Depression)	10012378	PS	ZOLPIDEM	ORAL	5	MG			ZOLPIDEM TARTRATE	ZOLPIDEM	2	30
100252961	10025296	20140311	20140320	GLAXOSMITHKLINE	65	YR	F			CN	14	1	US	US	North America	North America	10038435	10038359	1	OT;LT		20010816	10012378	Depression(Depression)	10012378	PS	WELLBUTRIN	ORAL	150	MG	TABLET		BUPROPION HYDROCHLORIDE	BUPROPION	2	65
100255331	10025533	201203	20140320	ACTAVIS	15	YR	F	84	KG	OT	14	1	DE	DE	Europe	Europe	10028622,10071048	10029205,10029205	2	HO			10012378,10012378,10048259	Depression(Depression)	10012378	PS	FLUVOXAMINE (UNKNOWN)	ORAL	50	MG	UNK		FLUVOXAMINE	FLUVOXAMINE	3	15
100255811	10025581	20140219	20140320	WATSON	28	YR	F	59	KG	CN	14	1	DE	DE	Europe	Europe	10043554,10065902	10005329,10018065	2	OT		20140206	10012378,10070592	Depression(Depression)	10012378	PS	CITALOPRAM (UNKNOWN)	ORAL	20	MG	UNK		CITALOPRAM	CITALOPRAM	2	28
100255911	10025591		20140320	WATSON			F			CN	14	1	DE	DE	Europe	Europe	10001507,10035734,10040070	10005329,10021881,10021881	3	LT;HO;DE		201401	10012378,10012378	Depression(Depression)	10012378	PS	MIRTAZAPINE (UNKNOWN)	ORAL	45	MG	UNK		MIRTAZAPINE	MIRTAZAPINE	2
100256671	10025667	20130516	20140320	PFIZER	83	YR	F			MD	14	1	ES	ES	Europe	Europe	10002034,10003285,10013538,10013554,10017853,10039163,10041569	10005329,10028395,10021881,10017947,10017947,10007541,10022117	7	OT;HO		20130430	10012378,10003658,10003658,10054981	Depression(Depression)	10012378	PS	BESITRAN	ORAL	50	MG	FILM-COATED TABLET		SERTRALINE HYDROCHLORIDE	SERTRALINE	4	83
100259371	10025937		20140314	AUROBINDO			F			CN	14	1	GB		Not Specified	Europe	10011906,10026923	10018065,10022117	2	OT;DE	FGN;CSM		10012378	Depression(Depression)	10012378	PS	CITALOPRAM	TRANSPLACENTAL					CITALOPRAM HYDROBROMIDE	CITALOPRAM	1
100260721	10026072		20140320	MYLAN			F			OT	14	1	DE	DE	Europe	Europe	10001507,10035734,10040070	10005329,10021881,10021881	3	HO;LT;DE		201401	10012378,10012378	Depression(Depression)	10012378	PS	MIRTAZAPINE	ORAL	45	MG			MIRTAZAPINE	MIRTAZAPINE	2
100260901	10026090	20140219	20140320	MYLAN	21	YR	M	80	KG	OT	14	1	GB	GB	Europe	Europe	10001854,10039906	10029205,10029205	2	OT		201401	10012378,10012378	Depression(Depression)	10012378	PS	MIRTAZAPINE	ORAL	30	MG			MIRTAZAPINE	MIRTAZAPINE	2	21
100261171	10026117	20140219	20140320	TEVA	21	YR	M	80	KG	OT	14	1	GB	GB	Europe	Europe	10001854,10039906	10029205,10029205	2	OT		201401	10012378	Depression(Depression)	10012378	PS	MIRTAZAPINE	ORAL	30	MG			MIRTAZAPINE	MIRTAZAPINE	2	21
100264722	10026472	20140228	20140423	MERCK	62	YR	F	38	KG	CN	14	2	JP	JP	Asia	Asia	10053198	10014698	1	LT;HO		20140201	10012378,10022437	Depression(Depression)	10012378	PS	REMERON	ORAL	15	MG	TABLET		MIRTAZAPINE	MIRTAZAPINE	3	62
100264781	10026478	20140209	20140321	RANBAXY	15	YR	M			OT	14	1	GB	GB	Europe	Europe	10013916,10016322,10020910,10028521,10040108,10044565	10029205,10018065,10038738,10015919,10029205,10029205	6	OT		20140207	10012378	Depression(Depression)	10012378	PS	FLUOXETINE	ORAL	10	MG			FLUOXETINE HYDROCHLORIDE	FLUOXETINE	1	15
100269241	10026924	201203	20140318	AUROBINDO	15	YR	F				14	1	US		Not Specified	North America	10028622,10071048	10029205,10029205	2	HO	HP;FGN		10012378,10012378	Depression(Depression)	10012378	PS	MIRTAZAPINE (MIRTAZAPINE)	ORAL	7.5	MG			MIRTAZAPINE	MIRTAZAPINE	2	15
100269852	10026985	20140203	20140403	AUROBINDO	91	YR	F			MD	14	2	IT		Not Specified	Europe	10001497,10010305,10036649,10037076,10039897,10044565	10037175,10037175,10037175,10017947,10029205,10029205	6	OT	FGN;HP	20140201	10012378	Depression(Depression)	10012378	PS	MIRTAZAPINE	ORAL	0.25	DF			MIRTAZAPINE	MIRTAZAPINE	4	91
100272821	10027282		20140321	SANDOZ	44	YR	M			OT	14	1	US	US	North America	North America	10013654	10037175	1	OT			10012378	Depression(Depression)	10012378	PS	BUPROPION						BUPROPION	BUPROPION	1	44
100273451	10027345		20140321	SANDOZ	26	YR	F	55.78	KG	OT	14	1	GB	GB	Europe	Europe	10000060,10013573,10047899	10017947,10029205,10022891	3	OT			10057840,10061520	Major depression(Major depression)	10057840	PS	MIRTAZAPINE	ORAL	10	MG			MIRTAZAPINE	MIRTAZAPINE	2	26
100273931	10027393		20140318	VALEANT	60	YR	M			MD	14	1	EC		Not Specified	South America	10010144,10084406	10037175,10022117	2	DE	CR;HP;FGN		10012378	Depression(Depression)	10012378	PS	WELLBUTRIN	ORAL	150	MG			BUPROPION HYDROCHLORIDE	BUPROPION	1	60
100273992	10027399		20140501	VALEANT	35	YR	M			OT	14	2	SG		Not Specified	Asia	10010774,10021333	10017947,10017947	2	OT	FGN;HP	20131101	10012378	Depression(Depression)	10012378	PS	BUPROPION (BUPROPION) (150 MILLIGRAM, TABLET) (BUPROPION)	ORAL	300	MG			BUPROPION	BUPROPION	1	35
100274232	10027423	20140214	20140407	VALEANT	36	YR	M			CN	14	2	PT		Not Specified	Europe	10006784,10016062,10020751,10047895	10029205,10029205,10021428,10022891	4	OT	FGN;CSM		10012378	Depression(Depression)	10012378	PS	ELONTRIL	ORAL	150	MG			BUPROPION HYDROCHLORIDE	BUPROPION	2	36
100274391	10027439		20140321	PFIZER			M			CN	14	1	US	US	North America	North America	10028810	10021881	1			2012	10012378	Depression(Depression)	10012378	PS	PRISTIQ	ORAL	50	MG	PROLONGED-RELEASE TABLET		DESVENLAFAXINE SUCCINATE MONOHYDRATE	DESVENLAFAXINE	2
100274611	10027461	201403	20140321	PFIZER	76	YR	F	43.08	KG	OT	14	1	US	US	North America	North America	10000125,10019063,10021588,10029412,10036495,10038743,10043417,10043431,10048779,10057581,10061422	10037175,10037175,10037175,10037175,10018065,10037175,10018065,10037175,10018065,10041244,10037175	11	OT		20140301	10012378,10002855	Depression(Depression)	10012378	PS	PRISTIQ		50	MG	PROLONGED-RELEASE TABLET		DESVENLAFAXINE SUCCINATE MONOHYDRATE	DESVENLAFAXINE	2	76
100276132	10027613	20140110	20140416	PFIZER	54	YR	M	102	KG	MD	14	2	AU	AU	Oceania	Oceania	10002855,10011724,10012310,10013573,10016256,10019211,10020642,10024690,10028813	10037175,10037175,10021881,10029205,10018065,10029205,10040785,10022891,10017947	9	OT		20131029	10012378,10018627,10018627,10005422	Depression(Depression)	10012378	PS	PRISTIQ	ORAL	50	MG	PROLONGED-RELEASE TABLET		DESVENLAFAXINE SUCCINATE MONOHYDRATE	DESVENLAFAXINE	4	54
100276493	10027649		20140526	PFIZER	57	YR	F			CN	14	2	US	US	North America	North America	10011469,10013496,10013709,10061822	10018065,10029205,10018065,10018065	4				10012378	Depression(Depression)	10012378	PS	VENLAFAXINE HCL						VENLAFAXINE HYDROCHLORIDE	VENLAFAXINE	3	57
100277564	10027756	201208	20141126	ELI LILLY AND CO	37	YR	F			MD	14	4	US	US	North America	North America	10018867,10029279,10042033,10046543,10064332	10038359,10038359,10040785,10038359,10029205	5	DS;HO;OT		20111017	10012378,10022437,10070592,10070592,10070592,10028813,10002855,10003988,10070592,10070592,10070592,10070592,10002855,10070592	Depression(Depression)	10012378	PS	CYMBALTA	UNKNOWN	60	MG	CAPSULE	DULOXETINE HYDROCHLORIDE	DULOXETINE HYDROCHLORIDE	DULOXETINE	16	37
100278371	10027837	20140209	20140321	WATSON	15	YR	M			CN	14	1	GB	GB	Europe	Europe	10013916,10016322,10020910,10028521,10040108,10044565	10029205,10018065,10038738,10015919,10029205,10029205	6	OT		20140207	10012378	Depression(Depression)	10012378	PS	FLUOXETINE (UNKNOWN)	ORAL	10	MG	UNK		FLUOXETINE	FLUOXETINE	1	15
100278411	10027841	20140219	20140321	WATSON	21	YR	M	80	KG	CN	14	1	GB	GB	Europe	Europe	10001854,10039906	10029205,10029205	2	OT		201401	10012378	Depression(Depression)	10012378	PS	MIRTAZAPINE (UNKNOWN)	ORAL	30	MG	UNK		MIRTAZAPINE	MIRTAZAPINE	2	21
100280981	10028098	2003	20140304	GLAXOSMITHKLINE			F	139.7	LBS		14	1	GB		Not Specified	Europe	10005802,10011703,10013457,10013573,10013710,10013968,10014551,10015958,10016062,10016256,10016338,10017577,10019063,10020642,10020937,10021639,10021703,10024570,10028330,10028334,10028411,10033546,10033775,10034018,10037087,10040108,10041466,10042458,10042682,10042727,10043882,10044565,10046555,10047513,10052904,10057371,10060041,10061355,10061428,10073513,10077805	10022891,10047065,10037175,10029205,10018065,10038738,10037175,10015919,10029205,10018065,10018065,10018065,10037175,10040785,10029205,10038359,10037175,10017947,10028395,10028395,10028395,10047065,10029205,10029205,10040785,10029205,10029205,10037175,10018065,10017947,10013993,10029205,10038359,10015919,10028395,10017947,10022891,10022117,10027433,10022117,10037175	41	LT;HO;DS;RI	HP;FGN	19990801	10012378,10028836,10028334,10028334,10053469,10070592,10013946,10053469,10039897,10053469,10012378,10030071,10028411,10061920,10039897,10039897,10015832,10012378	Depression(Depression)	10012378	PS	PAROXETINE HYDROCHLORIDE	ORAL	20	MG			PAROXETINE HYDROCHLORIDE	PAROXETINE	18
100285421	10028542	201401	20140321	PFIZER	63	YR	F			CN	14	1	US	US	North America	North America	10019211,10020765	10029205,10029205	2			201401	10012378,10003553,10020751	Depression(Depression)	10012378	PS	SERTRALINE HCL		25	MG			SERTRALINE HYDROCHLORIDE	SERTRALINE	3	63
100289251	10028925		20140321	TAKEDA			NS			CN	14	1	US	US	North America	North America	10042458	10037175	1	OT		201403	10057840	Major depression(Major depression)	10057840	PS	BRINTELLIX	ORAL	10	MG	TABLET		VORTIOXETINE HYDROBROMIDE	VORTIOXETINE	1
100291751	10029175	2012	20140321	MERCK			M			CN	14	1	NL	NL	Europe	Europe	10001488,10024870,10029412,10042458	10037175,10037175,10037175,10037175	4	LT		2012	10012378	Depression(Depression)	10012378	PS	REMERON SOLTAB	ORAL	30	MG	ORODISPERSIBLE TABLET		MIRTAZAPINE	MIRTAZAPINE	2
100295011	10029501	20110826	20140320		51	YR	F	125	LBS		14	1	US		Not Specified	North America	10012378,10013709,10047899	10037175,10018065,10022891	3	HO;LT		20110201	10012378	Depression(Depression)	10012378	PS	ABILIFY						ARIPIPRAZOLE	ARIPIPRAZOLE	1	51
100295171	10029517	19980926	20140320				M				14	1	US		Not Specified	North America	10063844,10071404	10037175,10022117	2	CA;DS;OT		19980209	10012378	Depression(Depression)	10012378	PS	PAXIL		20	MG			PAROXETINE HYDROCHLORIDE	PAROXETINE	1
100295211	10029521	20031220	20140320				F			CN	14	1	US		Not Specified	North America	10063844,10071404	10037175,10022117	2	DS;CA;OT	CSM	20020101	10012378	Depression(Depression)	10012378	PS	PAXIL		40	MG			PAROXETINE HYDROCHLORIDE	PAROXETINE	1
100295231	10029523	20071130	20140320				M			CN	14	1	US		Not Specified	North America	10063844,10071404	10037175,10022117	2	DS;OT		20051202	10012378	Depression(Depression)	10012378	PS	PAXIL		40	MG			PAROXETINE HYDROCHLORIDE	PAROXETINE	1
100295241	10029524	20030612	20140320				M			LW	14	1	US		Not Specified	North America	10063844,10071404	10037175,10022117	2	OT;DS;CA		20020101	10012378	Depression(Depression)	10012378	PS	PROZAC		40	MG			FLUOXETINE HYDROCHLORIDE	FLUOXETINE	1
100295291	10029529	20000201	20140320				M				14	1	US		Not Specified	North America	10063844,10071404	10037175,10022117	2	DS;OT		19990101	10012378	Depression(Depression)	10012378	PS	PAXIL		20	MG			PAROXETINE HYDROCHLORIDE	PAROXETINE	1
100295301	10029530	20050816	20140320		3	YR	M				14	1	US		Not Specified	North America	10063844,10071404	10037175,10022117	2	DS;CA		20020115	10012378	Depression(Depression)	10012378	PS	PAXIL		20	MG			PAROXETINE HYDROCHLORIDE	PAROXETINE	1	3
100295311	10029531	20051220	20140320				M			LW	14	1	US		Not Specified	North America	10063844,10071404	10037175,10022117	2	DS;OT;CA		20030212	10012378	Depression(Depression)	10012378	PS	PAXIL						PAROXETINE HYDROCHLORIDE	PAROXETINE	1
100295321	10029532	20050816	20140320				M			LW	14	1	US		Not Specified	North America	10063844,10071404	10037175,10022117	2	DS;OT		20050307	10012378	Depression(Depression)	10012378	PS	PAXIL		40	MG			PAROXETINE HYDROCHLORIDE	PAROXETINE	1
100295351	10029535	20070830	20140320				M			LW	14	1	US		Not Specified	North America	10063844,10071404	10037175,10022117	2	DS;OT;CA		20060520	10012378	Depression(Depression)	10012378	PS	PAXIL		20	MG			PAROXETINE HYDROCHLORIDE	PAROXETINE	1
100295381	10029538	20140315	20140320		56	YR	F	170	LBS		14	1	US		Not Specified	North America	10013709,10016256,10019211,10021588,10027951,10069326	10018065,10018065,10029205,10037175,10037175,10077536	6	OT		20140315	10057840	Major depression(Major depression)	10057840	PS	BUPROPION	ORAL					BUPROPION	BUPROPION	1	56
100295841	10029584	20140316	20140320		85	YR	F			PH	14	1	US		Not Specified	North America	10042772,10047289,10047302,10069297,10081579	10029205,10007541,10007541,10077536,10022117	5	HO	HP	20140316	10012378	Depression(Depression)	10012378	PS	EFFEXOR XR 150MG PFIZER	ORAL			TABLET		VENLAFAXINE	VENLAFAXINE	1	85
100296611	10029661	20140101	20140321		98	YR	F				14	1	US		Not Specified	North America	10012378,10069326	10037175,10077536	2	OT		20140101	10012378	Depression(Depression)	10012378	PS	DULOXETINE	ORAL					DULOXETINE	DULOXETINE	1	98
100296881	10029688	20140320	20140321		55	YR	F	285	LBS		14	1	US		Not Specified	North America	10011469,10012378,10069326	10018065,10037175,10077536	3	OT		20140217	10012378	Depression(Depression)	10012378	PS	DULOXETINE	ORAL					DULOXETINE	DULOXETINE	1	55
100297011	10029701		20140321		39	YR	F	175	LBS	CN	14	1	US		Not Specified	North America	10002368,10022437	10037175,10037175	2	OT	CSM		10012378	Depression(Depression)	10012378	PS	WELLBUTRIN	ORAL					BUPROPION HYDROCHLORIDE	BUPROPION	1	39
100297051	10029705	201301	20140321		39	YR	F	129	LBS	MD	14	1	US		Not Specified	North America	10013709,10069326	10018065,10077536	2	RI	HP	2007	10012378	Depression(Depression)	10012378	PS	WELLBUTRIN XL	ORAL	300	MG			BUPROPION HYDROCHLORIDE	BUPROPION	1	39
100312803	10031280	20140308	20140428	MERCK	61	YR	F	45.5	KG	CN	14	2	JP	JP	Asia	Asia	10007554	10007541	1	DE		20140304	10012378,10012378,10020772,10020772	Depression(Depression)	10012378	PS	REFLEX	ORAL	15	MG	TABLET		MIRTAZAPINE	MIRTAZAPINE	4	61
100313651	10031365		20140324	SUN	44	YR	M			MD	14	1	US	US	North America	North America	10013654,10015090,10020937,10025482,10033864,10061428,10074903	10037175,10038738,10029205,10018065,10037175,10027433,10022117	7	OT			10012378	Depression(Depression)	10012378	PS	BUPROPION HYDROCHLORIDE EXTENDED-RELEASE TABLETS, USP (SR) 100MG	NASAL	2100	MG	SLOW RELEASE TABLET		BUPROPION HYDROCHLORIDE	BUPROPION	1	44
100313992	10031399	20140205	20150929	DR REDDYS	51	YR	F	57.15	KG	CN	15	3	GB	GB	Europe	Europe	10016405,10052449	10037175,10037175	2	OT		20140205	10012378,10070592	Depression(Depression)	10012378	PS	SERTRALINE	ORAL	50	MG		SERTRALINE HYDROCHLORIDE	SERTRALINE HYDROCHLORIDE	SERTRALINE	2	51
100314271	10031427	2010	20140324	ELI LILLY AND CO			M	104.31	KG	CN	14	1	US	US	North America	North America	10000087,10010305,10010774,10012174,10013786,10013968,10016173,10016322,10019196,10021021,10024855,10028347,10028372,10037844,10052904,10055798,10058818,10064990	10017947,10037175,10017947,10027433,10040785,10038738,10022117,10018065,10022117,10029205,10029205,10028395,10028395,10040785,10028395,10047065,10022117,10022117	18	HO;OT		2010	10012378,10049708	Depression(Depression)	10012378	PS	CYMBALTA	UNKNOWN	90	MG	CAPSULE		DULOXETINE HYDROCHLORIDE	DULOXETINE	16
100314311	10031431		20140324	RANBAXY	48	YR	F	100	KG	OT	14	1	GB	GB	Europe	Europe	10000087,10012735,10013946,10028813,10033371,10039101,10041232	10017947,10017947,10017947,10017947,10018065,10038738,10038738	7	OT;DS			10012378,10070592,10070592,10070592,10070592,10070592,10070592,10070592,10070592	Depression(Depression)	10012378	PS	SERTRALINE	ORAL					SERTRALINE HYDROCHLORIDE	SERTRALINE	9	48
100315461	10031546		20140324	MYLAN	48	YR	F	100	KG	CN	14	1	GB	GB	Europe	Europe	10000087,10012735,10013946,10028813,10033371,10039101,10041232	10017947,10017947,10017947,10017947,10018065,10038738,10038738	7	OT;DS			10012378	Depression(Depression)	10012378	PS	SERTRALINE	ORAL			TABLET		SERTRALINE HYDROCHLORIDE	SERTRALINE	9	48
100316651	10031665	201403	20140324	PFIZER	54	YR	F	68.9	KG	CN	14	1	US	US	North America	North America	10008479	10018065	1				10012378,10002855	Depression(Depression)	10012378	PS	EFFEXOR XR		300	MG	PROLONGED-RELEASE CAPSULE		VENLAFAXINE HYDROCHLORIDE	VENLAFAXINE	9	54
100316661	10031666		20140324	PFIZER	65	YR	F	74.83	KG	CN	14	1	US	US	North America	North America	10012601,10049084,10053762	10027433,10027433,10022117	3	OT			10012378,10027599,10020772,10012601,10005839,10005425	Depression(Depression)	10012378	PS	EFFEXOR XR		75	MG	PROLONGED-RELEASE CAPSULE		VENLAFAXINE HYDROCHLORIDE	VENLAFAXINE	6	65
100316701	10031670	20140317	20140324	PFIZER	42	YR	F	91.61	KG	CN	14	1	US	US	North America	North America	10013754	10018065	1				10012378	Depression(Depression)	10012378	PS	PRISTIQ		100	MG	PROLONGED-RELEASE TABLET		DESVENLAFAXINE SUCCINATE MONOHYDRATE	DESVENLAFAXINE	2	42
100316771	10031677	20140321	20140324	PFIZER	42	YR	F	91.61	KG	CN	14	1	US	US	North America	North America	10048010	10018065	1			20140318	10012378	Depression(Depression)	10012378	PS	PRISTIQ				PROLONGED-RELEASE TABLET		DESVENLAFAXINE SUCCINATE MONOHYDRATE	DESVENLAFAXINE	1	42
100316981	10031698	201402	20140324	PFIZER	56	YR	F			CN	14	1	US	US	North America	North America	10033557,10042458,10047571,10074903	10007541,10037175,10015919,10022117	4	OT			10012378,10057667	Depression(Depression)	10012378	PS	VENLAFAXINE HCL		300	MG	PROLONGED-RELEASE CAPSULE		VENLAFAXINE HYDROCHLORIDE	VENLAFAXINE	2	56
100317241	10031724		20140324	PFIZER	64	YR	F	77.1	KG	OT	14	1	US	US	North America	North America	10013709	10018065	1	HO			10057840	Major depression(Major depression)	10057840	PS	EFFEXOR XR		150	MG	PROLONGED-RELEASE CAPSULE		VENLAFAXINE HYDROCHLORIDE	VENLAFAXINE	2	64
100317362	10031736		20140423	PFIZER	57	YR	F	67.12	KG	CN	14	2	US	US	North America	North America	10061822,10074903	10018065,10022117	2				10012378,10020772,10005425,10020772	Depression(Depression)	10012378	PS	EFFEXOR XR		150	MG	PROLONGED-RELEASE CAPSULE		VENLAFAXINE HYDROCHLORIDE	VENLAFAXINE	5	57
100317421	10031742	2014	20140324	PFIZER	61	YR	F	77.1	KG	CN	14	1	US	US	North America	North America	10016322,10048010	10018065,10018065	2			2013	10012378,10002855,10005425	Depression(Depression)	10012378	PS	PRISTIQ		50	MG	PROLONGED-RELEASE TABLET		DESVENLAFAXINE SUCCINATE MONOHYDRATE	DESVENLAFAXINE	3	61
100317431	10031743		20140324	PFIZER			NS			CN	14	1	US	US	North America	North America	10016322,10051602	10018065,10037175	2			2011	10057840	Major depression(Major depression)	10057840	PS	EFFEXOR XR		75	MG	PROLONGED-RELEASE CAPSULE		VENLAFAXINE HYDROCHLORIDE	VENLAFAXINE	1
100317621	10031762	20140106	20140324	RANBAXY			NS			OT	14	1	GB	GB	Europe	Europe	10024690	10022891	1	HO		20131017	10012378,10070592,10070592,10070592,10070592,10070592,10070592,10070592,10070592,10070592,10070592,10037383,10070592,10070592,10070592,10070592,10012378,10070592,10037383	Depression(Depression)	10012378	PS	VENLAFAXINE	ORAL	75	MG			VENLAFAXINE HYDROCHLORIDE	VENLAFAXINE	19
100319031	10031903	201309	20140324	MYLAN	57	YR	F	68.04	KG	CN	14	1	US	US	North America	North America	10002855,10008190,10016173,10039906,10044044,10065612	10037175,10029205,10022117,10029205,10017947,10017947	6	HO		201302	10012378,10022437	Depression(Depression)	10012378	PS	AMITRIPTYLINE HYDROCHLORIDE TABLETS, USP	ORAL	150	MG	TABLET		AMITRIPTYLINE HYDROCHLORIDE	AMITRIPTYLINE	2	57
100323102	10032310	20100413	20140404	PFIZER			F			LW	14	2	US	US	North America	North America	10007559,10010356,10047298,10071408	10007541,10010331,10010331,10022117	4	CA;OT;LT			10012378	Depression(Depression)	10012378	PS	ZOLOFT	TRANSPLACENTAL					SERTRALINE HYDROCHLORIDE	SERTRALINE	1
100323182	10032318	20070827	20140418	PFIZER			M			LW	14	2	US	US	North America	North America	10003664,10013611,10016193,10019273,10034130,10037339,10071408	10010331,10010331,10010331,10010331,10010331,10010331,10022117	7	OT;CA		2006	10012378,10012378	Depression(Depression)	10012378	PS	ZOLOFT	TRANSPLACENTAL					SERTRALINE HYDROCHLORIDE	SERTRALINE	12
100323432	10032343		20140408	ELI LILLY AND CO	61	YR	F			CN	14	2	BR	BR	South America	South America	10012271	10029205	1	OT			10012378	Depression(Depression)	10012378	PS	CYMBALTA	UNKNOWN			CAPSULE		DULOXETINE HYDROCHLORIDE	DULOXETINE	1	61
100324431	10032443		20140320	AUROBINDO	26	YR	F	55.78	KG		14	1	GB		Not Specified	Europe	10000059,10000060,10013573,10047899,10049564,10061958	10017947,10017947,10029205,10022891,10041244,10027433	6	OT	FGN;CSM		10057840	Major depression(Major depression)	10057840	PS	MIRTAZAPINE (MIRTAZAPINE)	ORAL	10	MG			MIRTAZAPINE	MIRTAZAPINE	2	26
100324783	10032478		20140509	TAKEDA			NS			MD	14	2	US	US	North America	North America	10002855,10005750,10029216,10037844	10037175,10022891,10037175,10040785	4	OT		20140301	10012378	Depression(Depression)	10012378	PS	BRINTELLIX	ORAL	10	MG	TABLET		VORTIOXETINE HYDROBROMIDE	VORTIOXETINE	3
100328332	10032833	201403	20140425	PFIZER	64	YR	F	77.1	KG	OT	14	2	US	US	North America	North America	10028810	10021881	1				10057840	Major depression(Major depression)	10057840	PS	EFFEXOR XR		150	MG	PROLONGED-RELEASE CAPSULE		VENLAFAXINE HYDROCHLORIDE	VENLAFAXINE	2	64
100328502	10032850	2014	20140508	PFIZER	50	YR	F	79.82	KG	CN	14	2	US	US	North America	North America	10000087,10008479,10017852,10028596,10043521,10047700	10017947,10018065,10029104,10007541,10038738,10017947	6	HO;OT			10012378	Depression(Depression)	10012378	PS	EFFEXOR XR	ORAL			PROLONGED-RELEASE CAPSULE		VENLAFAXINE HYDROCHLORIDE	VENLAFAXINE	7	50
100330321	10033032	20131002	20140324	WATSON	60	YR	F	68	KG	CN	14	1	GB	GB	Europe	Europe	10013395,10013496,10013573,10013774,10013781,10025482,10028740,10040984,10042008,10043268,10043882,10086717	10037175,10029205,10029205,10015919,10017947,10018065,10038738,10037175,10037175,10037175,10013993,10018065	12	OT		20131002	10012378,10070592	Depression(Depression)	10012378	PS	SERTRALINE HYDROCHLORIDE (UNKNOWN)	ORAL	100	MG	UNK		SERTRALINE HYDROCHLORIDE	SERTRALINE	2	60
100330371	10033037		20140324	WATSON			M			CN	14	1	GB	GB	Europe	Europe	10001480,10013709,10020937,10022437,10028411,10029897,10038743,10042458,10061428	10029205,10018065,10029205,10037175,10028395,10037175,10037175,10037175,10027433	9	OT			10012378,10070592,10070592	Depression(Depression)	10012378	PS	SERTRALINE (UNKNOWN)	ORAL	1	DF	UNK		SERTRALINE	SERTRALINE	4
100330631	10033063		20140324	WATSON	48	YR	F	100	KG	CN	14	1	GB	GB	Europe	Europe	10000087,10012735,10013946,10028813,10033371,10039101,10041232	10017947,10017947,10017947,10017947,10018065,10038738,10038738	7	DS;OT			10012378,10070592,10070592,10070592,10070592,10070592,10070592,10070592,10070592	Depression(Depression)	10012378	PS	SERTRALINE (UNKNOWN)	ORAL			UNK		SERTRALINE	SERTRALINE	9	48
100332771	10033277	20140213	20140324	MYLAN	5	DEC	F	80	KG	MD	14	1	GB	GB	Europe	Europe	10000486,10000804,10013968,10022523,10039906,10047302,10069339,10070863	10027433,10019805,10038738,10022117,10029205,10007541,10038359,10022117	8	LT;HO		20140213	10012378	Depression(Depression)	10012378	PS	VENLAFAXINE	ORAL	6.3	G			VENLAFAXINE HYDROCHLORIDE	VENLAFAXINE	2	50
100333421	10033342	20131002	20140325	LUPIN	60	YR	F	68.03	KG		14	1	GB	GB	Europe	Europe	10013395,10013496,10013573,10013774,10013781,10025482,10028740,10040984,10042008,10043268,10043882,10086717	10037175,10029205,10029205,10015919,10017947,10018065,10038738,10037175,10037175,10037175,10013993,10018065	12	OT		20131002	10012378,10070592	Depression(Depression)	10012378	PS	SERTRALINE HYDROCHLORIDE	ORAL	100	MG			SERTRALINE HYDROCHLORIDE	SERTRALINE	2	60
100333481	10033348		20140325	LUPIN	48	YR	F	100	KG		14	1	GB	GB	Europe	Europe	10000087,10012735,10013946,10028813,10033371,10039101,10041232	10017947,10017947,10017947,10017947,10018065,10038738,10038738	7	DS;OT			10012378,10070592,10070592,10070592,10070592,10070592,10070592,10070592,10070592	Depression(Depression)	10012378	PS	SERTRALINE	ORAL					SERTRALINE HYDROCHLORIDE	SERTRALINE	9	48
100333921	10033392	20131202	20140325	ABBVIE			F			MD	14	1	IT	IT	Europe	Europe	10022524,10041349	10037175,10029205	2	HO		20131202	10012378	Depression(Depression)	10012378	PS	DEPAKINE CHRONO	ORAL	300	MG	TABLET		VALPROATE SODIUM	VALPROIC ACID	1
100339371	10033937	20140227	20140324		6	YR	M			PH	14	1	US		Not Specified	North America	10013916,10043833,10044565	10029205,10037175,10029205	3	OT	HP	20140227	10012378	Depression(Depression)	10012378	PS	FLUOXETINE						FLUOXETINE HYDROCHLORIDE	FLUOXETINE	2	6
100340801	10034080	20140209	20140320	AUROBINDO	15	YR	M				14	1	GB		Not Specified	Europe	10002855,10040108,10049119	10037175,10029205,10037175	3	OT	HP;FGN	20140207	10012378	Depression(Depression)	10012378	PS	FLUOXETIN	ORAL	10	MG			FLUOXETINE HYDROCHLORIDE	FLUOXETINE	1	15
100343341	10034334	20140320	20140324		37	YR	F	190	LBS		14	1	US		Not Specified	North America	10001497,10011469,10012374,10022437,10042458	10037175,10018065,10037175,10037175,10037175	5	LT			10012378	Depression(Depression)	10012378	PS	CITALOPRAM 20 MG	ORAL					CITALOPRAM	CITALOPRAM	1	37
100344131	10034413	20140322	20140324		44	YR	F	170	LBS		14	1	US		Not Specified	North America	10001760	10040785	1	OT			10012378	Depression(Depression)	10012378	PS	BUPROPRION XL	ORAL	150	MG	TABLET		BUPROPION	BUPROPION	1	44
100346211	10034621		20140321	AUROBINDO	48	YR	F	100	KG	CN	14	1	GB		Not Specified	Europe	10000087,10012735,10013946,10028813,10033371,10039101,10041232	10017947,10017947,10017947,10017947,10018065,10038738,10038738	7	OT;DS	FGN;CSM		10012378	Depression(Depression)	10012378	PS	SERTRALINE	ORAL					SERTRALINE HYDROCHLORIDE	SERTRALINE	9	48
100349792	10034979	201403	20140530	ELI LILLY AND CO	18	YR	M	76	KG	CN	14	2	NL	NL	Europe	Europe	10001488,10013710,10022437	10037175,10018065,10037175	3				10012378,10012378,10012378,10040984,10012378,10012378	Depression(Depression)	10012378	PS	FLUOXETINE HYDROCHLORIDE	UNKNOWN	1	DF			FLUOXETINE HYDROCHLORIDE	FLUOXETINE	6	18
100350251	10035025	201011	20140325	FOREST	56	YR	M	85	KG	OT	14	1	DK	NL	Europe	Europe	10013754,10037377,10043607	10018065,10038738,10047065	3	HO;DS		201010	10012378	Depression(Depression)	10012378	PS	LEXAPRO	ORAL	20	MG	TABLET		ESCITALOPRAM OXALATE	ESCITALOPRAM	1	56
100353802	10035380		20140422	PFIZER	39	YR	F	81.18	KG	CN	14	2	US	US	North America	North America	10013573,10027599,10069327	10029205,10029205,10077536	3				10012378	Depression(Depression)	10012378	PS	EFFEXOR XR	ORAL	150	MG	PROLONGED-RELEASE CAPSULE		VENLAFAXINE HYDROCHLORIDE	VENLAFAXINE	2	39
100354352	10035435	201309	20140328	ASTRAZENECA			M			CN	14	1	FR	FR	Europe	Europe	10013710,10016330,10017577,10025005,10033425,10084406	10018065,10018065,10018065,10028395,10028395,10022117	6	DS			10012378,10033425,10033425,10022437,10012378,10022437,10020603,10012601,10012601	Depression(Depression)	10012378	PS	XEROQUEL	ORAL	50	MG	PROLONGED-RELEASE TABLET		QUETIAPINE FUMARATE	QUETIAPINE	16
100359221	10035922		20140325	WATSON	26	YR	F	56	KG	CN	14	1	GB	GB	Europe	Europe	10000060,10013573,10047899	10017947,10029205,10022891	3	OT			10057840,10061520	Major depression(Major depression)	10057840	PS	MIRTAZAPINE (UNKNOWN)	ORAL	10	MG	UNK		MIRTAZAPINE	MIRTAZAPINE	2	26
100359731	10035973	201101	20140325	PFIZER	62	YR	F	96	KG	CN	14	1	US	US	North America	North America	10001488,10002368,10012378,10033371,10049666	10037175,10037175,10037175,10018065,10037175	5	OT		201101	10012378,10033371,10033371	Depression(Depression)	10012378	PS	LYRICA						PREGABALIN	PREGABALIN	3	62
100360112	10036011	20140224	20150319	WATSON	43	YR	M			CN	15	1	SE	SE	Europe	Europe	10016256,10041349,10042464,10070863	10018065,10029205,10037175,10022117	4	HO		20140224	10012378	Depression(Depression)	10012378	PS	MIRTAZAPIN ACTAVIS	ORAL	750	MG	FILM-COATED TABLET	MIRTAZAPINE	MIRTAZAPINE	MIRTAZAPINE	1	43
100360772	10036077		20140325	PFIZER	63	YR	F			CN	14	1	BR	BR	South America	South America	10012374,10013573,10013968,10016322,10020772,10025482,10029216,10043882,10049119,10061111	10037175,10029205,10038738,10018065,10047065,10018065,10037175,10013993,10037175,10041244	10	HO;OT			10012378	Depression(Depression)	10012378	PS	PRISTIQ		100	MG	PROLONGED-RELEASE TABLET		DESVENLAFAXINE SUCCINATE MONOHYDRATE	DESVENLAFAXINE	1	63
100360892	10036089	2012	20140328	PFIZER			F			CN	14	1	BR	BR	South America	South America	10000125,10013663,10016322,10019070,10021654,10024855,10029883,10033775,10039203,10044565,10046798,10054196,10074903	10037175,10037175,10018065,10037175,10027433,10029205,10027433,10029205,10022117,10029205,10029104,10037175,10022117	13	OT		2009	10012378	Depression(Depression)	10012378	PS	PRISTIQ	ORAL			PROLONGED-RELEASE TABLET		DESVENLAFAXINE SUCCINATE MONOHYDRATE	DESVENLAFAXINE	1
100361975	10036197		20190520	PFIZER	45	YR	M			CN	19	2	AU	AU	Oceania	Oceania	10026749,10047426	10037175,10037175	2	OT			10012378	Depression(Depression)	10012378	PS	ZOLOFT	ORAL	200	MG		SERTRALINE HYDROCHLORIDE	SERTRALINE HYDROCHLORIDE	SERTRALINE	1	45
100361982	10036198	201304	20140429	PFIZER	56	YR	F	62.59	KG	CN	14	2	GB	GB	Europe	Europe	10010947,10013496,10013916,10017577,10042772,10049848	10029205,10029205,10029205,10018065,10029205,10029205	6	OT			10012378,10015037	Depression(Depression)	10012378	PS	VENLAFAXINE HCL	ORAL	150	MG			VENLAFAXINE HYDROCHLORIDE	VENLAFAXINE	13	56
100363341	10036334	20140308	20140325	FOREST	15	YR	F			OT	14	1	DK	FI	Europe	Europe	10001488,10053762,10085233	10037175,10022117,10037175	3	DS;HO		20140216	10012378,10022437	Depression(Depression)	10012378	PS	ESCITALOPRAM	ORAL	10	MG	TABLET		ESCITALOPRAM OXALATE	ESCITALOPRAM	2	15
100364421	10036442	20140202	20140325	MYLAN	31	YR	M	96	KG	OT	14	1	DE	DE	Europe	Europe	10000125,10013573,10015946,10022035,10022998,10023644,10033664,10033775,10047340,10047531,10049848	10037175,10029205,10015919,10037175,10037175,10015919,10037175,10029205,10013993,10015919,10029205	11	OT		201402	10012378,10083622,10083622	Depression(Depression)	10012378	PS	VENLAFAXINE HYDROCHLORIDE		225	MG			VENLAFAXINE HYDROCHLORIDE	VENLAFAXINE	3	31
100372221	10037222	20140224	20140325		30	YR	F				14	1	US		Not Specified	North America	10013968,10037844	10038738,10040785	2	RI			10012378	Depression(Depression)	10012378	PS	RISPERDAL						RISPERIDONE	RISPERIDONE	1	30
100373391	10037339		20140325		42	YR	F	150	LBS		14	1	US		Not Specified	North America	10042458,10069326	10037175,10077536	2	DS		20140324	10012378	Depression(Depression)	10012378	PS	LEXAPRO	ORAL					ESCITALOPRAM OXALATE	ESCITALOPRAM	1	42
100374821	10037482		20140325		55	YR	M	297	LBS		14	1	US		Not Specified	North America	10013916,10044565,10061257	10029205,10029205,10028395	3	OT			10012378	Depression(Depression)	10012378	PS	ABILIFY	ORAL	15	MG			ARIPIPRAZOLE	ARIPIPRAZOLE	1	55
100376352	10037635		20140327	PFIZER	30	YR	M	81.63	KG	CN	14	1	US	US	North America	North America	10013573,10013754,10016256,10022004,10028813,10033775,10061458	10029205,10018065,10018065,10018065,10017947,10029205,10018065	7			200906	10012378,10057667	Depression(Depression)	10012378	PS	EFFEXOR XR		300	MG	PROLONGED-RELEASE CAPSULE		VENLAFAXINE HYDROCHLORIDE	VENLAFAXINE	2	30
100376381	10037638		20140326	PFIZER	69	YR	F	77.1	KG	CN	14	1	US	US	North America	North America	10044565	10029205	1				10012378,10012378,10044565	Depression(Depression)	10012378	PS	EFFEXOR	ORAL	25	MG	TABLET		VENLAFAXINE HYDROCHLORIDE	VENLAFAXINE	5	69
100376652	10037665	201311	20140327	PFIZER			F	51.7	KG	CN	14	1	US	US	North America	North America	10013754,10016807,10017577,10047899,10074903	10018065,10027433,10018065,10022891,10022117	5			201311	10012378	Depression(Depression)	10012378	PS	PRISTIQ	ORAL	50	MG	PROLONGED-RELEASE TABLET		DESVENLAFAXINE SUCCINATE MONOHYDRATE	DESVENLAFAXINE	3
100381721	10038172	201110	20140325		46	YR	F	225	LBS	MD	14	1	US		Not Specified	North America	10017944,10022437,10069326	10017947,10037175,10077536	3	OT	HP	201108	10057840	Major depression(Major depression)	10057840	PS	PAROXETINE		60	MG			PAROXETINE	PAROXETINE	1	46
100383061	10038306		20140326	SANDOZ	74	YR	F			OT	14	1	CA	CA	North America	North America	10000059,10000060,10001854,10010774,10012218,10021021,10022687,10022698,10028403,10028596,10028813,10041349,10046555,10047700,10057668,10061422,10067715	10017947,10017947,10029205,10017947,10037175,10029205,10017947,10017947,10037175,10007541,10017947,10029205,10038359,10017947,10029205,10037175,10017947	17	DE;OT			10012378,10033371,10030124,10047700	Depression(Depression)	10012378	PS	MIRTAZAPINE		30	MG			MIRTAZAPINE	MIRTAZAPINE	4	74
100384421	10038442	201402	20140326	FOREST	75	YR	F			MD	14	1	US	US	North America	North America	10003658,10011906,10016173	10007541,10018065,10022117	3	DE;OT		20140121	10012378,10012378,10012378	Depression(Depression)	10012378	PS	FETZIMA	ORAL	20	MG	CAPSULE		LEVOMILNACIPRAN HYDROCHLORIDE	LEVOMILNACIPRAN	3	75
100388522	10038852		20140421	GLAXOSMITHKLINE	39	YR	F			OT	14	2	PE	PE	South America	South America	10006482,10037844	10038738,10040785	2	OT			10012378	Depression(Depression)	10012378	PS	WELLBUTRIN	ORAL	150	MG	TABLET		BUPROPION HYDROCHLORIDE	BUPROPION	1	39
100393502	10039350	201310	20140711	PFIZER	30	YR	F			MD	14	3	US	US	North America	North America	10010305,10013457,10013754,10047340,10047513,10079487	10037175,10037175,10018065,10013993,10015919,10041244	6	OT		2013	10057840	Major depression(Major depression)	10057840	PS	PRISTIQ EXTENDED RELEASE	ORAL	50	MG	PROLONGED-RELEASE TABLET	DESVENLAFAXINE SUCCINATE	DESVENLAFAXINE SUCCINATE	DESVENLAFAXINE	1	30
100406341	10040634	20140301	20140326		48	YR	F	68	KG		14	1	CH		Not Specified	Europe	10001760	10040785	1	OT	FGN		10012378	Depression(Depression)	10012378	PS	WELLBUTRIN XR	ORAL					BUPROPION HYDROCHLORIDE	BUPROPION	1	48
100406571	10040657	20120615	20140326		22	YR	F				14	1	US		Not Specified	North America	10043882	10013993	1	OT		20120608	10012378	Depression(Depression)	10012378	PS	CELEXA	ORAL					CITALOPRAM HYDROBROMIDE	CITALOPRAM	1	22
100407891	10040789	20140226	20140326		53	YR	F				14	1	US		Not Specified	North America	10001497,10022437,10033371,10042458,10043169,10043431,10048010	10037175,10037175,10018065,10037175,10037175,10037175,10018065	7	DS			10012378	Depression(Depression)	10012378	PS	DULOXETINE CAP 60MG CITRON PHA	ORAL					DULOXETINE	DULOXETINE	1	53
100408132	10040813	20140316	20140515	JANSSEN	43	YR	M	75	KG	CN	14	2	IT	IT	Europe	Europe	10001584,10053762,10066169,10085233	10037175,10022117,10037175,10037175	4	OT		20140316	10012378,10012378,10012378,10070592	Depression(Depression)	10012378	PS	RISPERDAL	ORAL	4	MG	TABLETS		RISPERIDONE	RISPERIDONE	4	43
100409211	10040921		20140327	PFIZER	56	YR	F			CN	14	1	US	US	North America	North America	10018429	10027433	1				10012378,10057667	Depression(Depression)	10012378	PS	VENLAFAXINE ER		300	MG	PROLONGED-RELEASE TABLET		VENLAFAXINE HYDROCHLORIDE	VENLAFAXINE	3	56
100411582	10041158	20140220	20140411	FOREST	49	YR	F	55	KG	OT	14	2	DK	FR	Europe	Europe	10048010	10018065	1	HO		20140108	10012378,10002855	Depression(Depression)	10012378	PS	ESCITALOPRAM		20	MG			ESCITALOPRAM OXALATE	ESCITALOPRAM	3	49
100413761	10041376	20140324	20140326		65	YR	M	200	LBS	OT	14	1	US		Not Specified	North America	10010264,10012378,10013718,10042458	10018065,10037175,10022891,10037175	4	LT;HO	HP	20140117	10012378	Depression(Depression)	10012378	PS	DIVALPROEX DR	ORAL					VALPROATE SEMISODIUM	VALPROIC ACID	13	65
100414241	10041424	20131212	20140327	WATSON	51	YR	M	47	KG	CN	14	1	GB	GB	Europe	Europe	10024690,10047895	10022891,10022891	2	OT		20040630	10012378,10021577,10012378,10021577,10002034,10002034	Depression(Depression)	10012378	PS	MIRTAZAPINE (UNKNOWN)	ORAL	45	MG	UNK		MIRTAZAPINE	MIRTAZAPINE	6	51
100416642	10041664	20140205	20150930	TEVA	51	YR	F	57.15	KG	CN	15	3	GB	GB	Europe	Europe	10016405,10052449	10037175,10037175	2	OT		20140205	10012378	Depression(Depression)	10012378	PS	SERTRALINE	ORAL	50	MG		SERTRALINE HYDROCHLORIDE	SERTRALINE HYDROCHLORIDE	SERTRALINE	2	51
100417051	10041705	201402	20140327	PFIZER	72	YR	F	54.42	KG	CN	14	1	US	US	North America	North America	10016322	10018065	1				10012378	Depression(Depression)	10012378	PS	VENLAFAXINE HCL	ORAL	150	MG	PROLONGED-RELEASE CAPSULE		VENLAFAXINE HYDROCHLORIDE	VENLAFAXINE	6	72
100417681	10041768	20140215	20140327	WATSON	36	YR	F			CN	14	1	GB	GB	Europe	Europe	10030124,10034754	10018065,10040785	2	HO		20140215	10012378,10070592,10070592,10070592,10033371,10070592,10070592,10070592,10070592,10070592,10070592	Depression(Depression)	10012378	PS	SERTRALINE (UNKNOWN)	ORAL	50	MG	UNK		SERTRALINE	SERTRALINE	11	36
100418701	10041870	20140320	20140327	FOREST			F			CN	14	1	US	US	North America	North America	10018964,10029223,10053762	10038738,10029205,10022117	3	OT		20140320	10012378,10033371,10003553,10009033,10012601	Depression(Depression)	10012378	PS	FETZIMA	ORAL	20	MG	CAPSULES		LEVOMILNACIPRAN HYDROCHLORIDE	LEVOMILNACIPRAN	11
100419152	10041915	20140318	20140424	FOREST	60	YR	M			MD	14	2	US	US	North America	North America	10010144,10018794	10037175,10022117	2	DE		20140202	10012378,10012378,10022437,10005425,10012378	Depression(Depression)	10012378	PS	VIIBRYD	ORAL	10	MG	TABLET		VILAZODONE HYDROCHLORIDE	VILAZODONE	15	60
100420231	10042023		20140327	PFIZER	65	YR	M	98	KG	CN	14	1	US	US	North America	North America	10002855,10012735,10013573,10019211,10020642	10037175,10017947,10029205,10029205,10040785	5				10012378,10012601	Depression(Depression)	10012378	PS	ZOLOFT	ORAL	100	MG	FILM-COATED TABLET		SERTRALINE HYDROCHLORIDE	SERTRALINE	2	65
100421051	10042105	201203	20140327	PFIZER	58	YR	F	94	KG	CN	14	1	BR	BR	South America	South America	10006187,10016173,10060820,10061394	10029104,10022117,10022117,10022117	4	OT		2007	10012378,10002855,10012378,10002855	Depression(Depression)	10012378	PS	FRONTAL	ORAL	1	MG	TABLET		ALPRAZOLAM	ALPRAZOLAM	4	58
100422732	10042273	20140310	20140402	TAKEDA			NS			MD	14	2	US	US	North America	North America	10010144,10018794	10037175,10022117	2	DE		20140212	10057840,10002855,10062060	Major depression(Major depression)	10057840	PS	BRINTELLIX	ORAL	10	MG	TABLET		VORTIOXETINE HYDROBROMIDE	VORTIOXETINE	5
100423671	10042367	20140226	20140327	TEVA	88	YR	F			OT	14	1	GB	GB	Europe	Europe	10029354	10005329	1	HO			10012378,10036099,10051055,10010774	Depression(Depression)	10012378	PS	MIRTAZAPINE	ORAL	30	MG			MIRTAZAPINE	MIRTAZAPINE	5	88
100424972	10042497	20140212	20140408	FOREST	52	YR	F			OT	14	2	FR	FR	Europe	Europe	10020575,10020772,10051076	10027433,10047065,10022117	3	HO		20140128	10012378,10012378	Depression(Depression)	10012378	PS	MILNACIPRAN	ORAL			CAPSULE		MILNACIPRAN	MILNACIPRAN	8	52
100426461	10042646		20140327	TEVA	74	YR	F			MD	14	1	CA	CA	North America	North America	10010264,10012218,10022687,10022698,10046555	10018065,10037175,10017947,10017947,10038359	5	OT;HO			10057840,10030124,10010774,10010774,10010774,10047700,10033371,10010774	Major depression(Major depression)	10057840	PS	MIRTAZAPINE	UNKNOWN					MIRTAZAPINE	MIRTAZAPINE	8	74
100426562	10042656		20140429	MYLAN			F			CN	14	2	US	US	North America	North America	10006198	10029104	1	OT			10012378	Depression(Depression)	10012378	PS	EMSAM (SELEGILINE TRANSDERMAL SYSTEM)	TRANSDERMAL	12	MG	TRANSDERMAL PATCH		SELEGILINE	SELEGILINE	1
100426843	10042684		20140327	MYLAN	74	YR	F			MD	15	1	CA	CA	North America	North America	10010264,10012218,10022687,10022698,10028403,10028596,10046555	10018065,10037175,10017947,10017947,10037175,10007541,10038359	7	DE;HO			10057840,10030124,10010774,10010774,10010774,10010774,10047700,10033371	Major depression(Major depression)	10057840	PS	MIRTAZAPINE.	UNKNOWN				MIRTAZAPINE	MIRTAZAPINE	MIRTAZAPINE	8	74
100427181	10042718	20140226	20140327	NOVARTIS	88	YR	F			OT	14	1	GB	GB	Europe	Europe	10029354	10005329	1	HO			10012378,10010774,10036099,10051055	Depression(Depression)	10012378	PS	MIRTAZAPINE	ORAL	30	MG			MIRTAZAPINE	MIRTAZAPINE	5	88
100432081	10043208	20140326	20140327		52	YR	F	170	LBS		14	1	US		Not Specified	North America	10002855,10012378,10029412,10033371,10069326,10069327	10037175,10037175,10037175,10018065,10077536,10077536	6	OT		20140324	10012378	Depression(Depression)	10012378	PS	DULOXETINE	ORAL					DULOXETINE	DULOXETINE	1	52
100433611	10043361		20140327		64	YR	F	239	LBS	OT	14	1	US		Not Specified	North America	10011906	10018065	1	DE	HP	20130101	10012378	Depression(Depression)	10012378	PS	VENLAFAXINE	ORAL					VENLAFAXINE HYDROCHLORIDE	VENLAFAXINE	1	64
100434671	10043467		20140328	PFIZER	33	YR	M	70.3	KG	MD	14	1	US	US	North America	North America	10013709	10018065	1				10012378,10057667,10013663	Depression(Depression)	10012378	PS	ZOLOFT		200	MG			SERTRALINE HYDROCHLORIDE	SERTRALINE	3	33
100435191	10043519		20140328	PFIZER			NS			CN	14	1	US	US	North America	North America	10079487	10041244	1				10012378	Depression(Depression)	10012378	PS	PRISTIQ				PROLONGED-RELEASE TABLET		DESVENLAFAXINE SUCCINATE MONOHYDRATE	DESVENLAFAXINE	1
100435201	10043520		20140328	PFIZER			F			CN	14	1	US	US	North America	North America	10013916	10029205	1				10012378	Depression(Depression)	10012378	PS	ZOLOFT						SERTRALINE HYDROCHLORIDE	SERTRALINE	1
100435302	10043530	201403	20140509	PFIZER	32	YR	F	62.6	KG	CN	14	2	US	US	North America	North America	10022998,10079487	10037175,10041244	2			2013	10012378,10002855,10053156,10003983,10027599	Depression(Depression)	10012378	PS	ZOLOFT		100	MG			SERTRALINE HYDROCHLORIDE	SERTRALINE	8	32
100435622	10043562	20140317	20140415	JANSSEN	40	YR	M	100	KG	CN	14	2	IT	IT	Europe	Europe	10013654,10022523,10085233	10037175,10022117,10037175	3	HO		20140317	10012378,10070592	Depression(Depression)	10012378	PS	HALDOL	ORAL	60	MG	SOLUTION		HALOPERIDOL	HALOPERIDOL	2	40
100436824	10043682	201201	20150525	JANSSEN	39	YR	M			CN	15	2	US	US	North America	North America	10006242,10006298,10007882,10017577,10047899,10061021,10076309	10038604,10038604,10021881,10018065,10022891,10038604,10022117	7	OT		201201	10012378,10012378,10012378,10012378,10012378,10012378,10020772,10005422	Depression(Depression)	10012378	PS	RISPERDAL	ORAL	4	MG	TABLETS	RISPERIDONE	RISPERIDONE	RISPERIDONE	8	39
100439091	10043909	201301	20140328	MYLAN	57	YR	M	77.11	KG	CN	14	1	US	US	North America	North America	10002855,10012378,10022437,10057668,10082201	10037175,10037175,10037175,10029205,10018065	5			20130121	10012378,10002855,10000059,10005425,10022437,10002855	Depression(Depression)	10012378	PS	EMSAM (SELEGILINE TRANSDERMAL SYSTEM)	TRANSDERMAL	6	MG	TRANSDERMAL PATCH		SELEGILINE	SELEGILINE	6	57
100439131	10043913	20130215	20140328	MYLAN	60	YR	M	68.04	KG	CN	14	1	US	US	North America	North America	10002855,10012378	10037175,10037175	2			20130215	10012378,10002855	Depression(Depression)	10012378	PS	EMSAM (SELEGILINE TRANSDERMAL SYSTEM)	TRANSDERMAL	6	MG	TRANSDERMAL PATCH		SELEGILINE	SELEGILINE	2	60
100439152	10043915	2012	20140328	MYLAN	79	YR	F	53.52	KG	CN	14	1	US	US	North America	North America	10040753	10021881	1			2007	10012378,10056723,10021114	Depression(Depression)	10012378	PS	EMSAM (SELEGILINE TRANSDERMAL SYSTEM)	TRANSDERMAL	9	MG	TRANSDERMAL PATCH		SELEGILINE	SELEGILINE	3	79
100439171	10043917	201212	20140328	MYLAN	54	YR	M	83.92	KG	CN	14	1	US	US	North America	North America	10043882	10013993	1			201212	10012378,10005750,10022437	Depression(Depression)	10012378	PS	EMSAM (SELEGILINE TRANSDERMAL SYSTEM)	TRANSDERMAL	6	MG	TRANSDERMAL PATCH		SELEGILINE	SELEGILINE	3	54
100439191	10043919	20130225	20140328	MYLAN	38	YR	F			CN	14	1	US	US	North America	North America	10002855,10033664	10037175,10037175	2			20130221	10012378,10002855	Depression(Depression)	10012378	PS	EMSAM (SELEGILINE TRANSDERMAL SYSTEM)	TRANSDERMAL	6	MG	TRANSDERMAL PATCH		SELEGILINE	SELEGILINE	2	38
100439211	10043921	20130227	20140328	MYLAN	64	YR	F	84.82	KG	CN	14	1	US	US	North America	North America	10002855,10013968,10016334,10019303,10065059	10037175,10038738,10018065,10022891,10018065	5			201101	10012378	Depression(Depression)	10012378	PS	EMSAM (SELEGILINE TRANSDERMAL SYSTEM)	TRANSDERMAL	9	MG	TRANSDERMAL PATCH		SELEGILINE	SELEGILINE	1	64
100439222	10043922	20130115	20140328	MYLAN	61	YR	F			OT	14	1	US	US	North America	North America	10003036,10003046	10018065,10018065	2			20121204	10057840	Major depression(Major depression)	10057840	PS	EMSAM (SELEGILINE TRANSDERMAL SYSTEM)	TRANSDERMAL	6	MG	TRANSDERMAL PATCH		SELEGILINE	SELEGILINE	2	61
100439241	10043924	201301	20140328	MYLAN	68	YR	M	124.74	KG	CN	14	1	US	US	North America	North America	10003041,10003053	10018065,10018065	2			201301	10012378,10005750,10003553	Depression(Depression)	10012378	PS	EMSAM (SELEGILINE TRANSDERMAL SYSTEM)	TRANSDERMAL	12	MG	TRANSDERMAL PATCH		SELEGILINE	SELEGILINE	4	68
100439291	10043929	201301	20140328	MYLAN	60	YR	F			OT	14	1	US	US	North America	North America	10003041,10003051	10018065,10018065	2			201301	10012378	Depression(Depression)	10012378	PS	EMSAM (SELEGILINE TRANSDERMAL SYSTEM)	TRANSDERMAL	6	MG	TRANSDERMAL PATCH		SELEGILINE	SELEGILINE	1	60
100439301	10043930	201301	20140328	MYLAN	67	YR	F	54.43	KG	CN	14	1	US	US	North America	North America	10003046,10003053,10013573,10019211,10031127,10041349,10050104	10018065,10018065,10029205,10029205,10047065,10029205,10018065	7			201301	10012378,10021114,10021114	Depression(Depression)	10012378	PS	EMSAM (SELEGILINE TRANSDERMAL SYSTEM)	TRANSDERMAL	6	MG	TRANSDERMAL PATCH		SELEGILINE	SELEGILINE	4	67
100439311	10043931	201302	20140328	MYLAN	67	YR	F	54.43	KG	CN	14	1	US	US	North America	North America	10028813	10017947	1			201302	10012378,10021114,10021114	Depression(Depression)	10012378	PS	EMSAM (SELEGILINE TRANSDERMAL SYSTEM)	TRANSDERMAL	9	MG	TRANSDERMAL PATCH		SELEGILINE	SELEGILINE	3	67
100439331	10043933	201302	20140328	MYLAN	48	YR	M	97.52	KG	CN	14	1	US	US	North America	North America	10003041,10003053	10018065,10018065	2			201212	10012378	Depression(Depression)	10012378	PS	EMSAM (SELEGILINE TRANSDERMAL SYSTEM)	TRANSDERMAL	12	MG	TRANSDERMAL PATCH		SELEGILINE	SELEGILINE	1	48
100439341	10043934	20130316	20140328	MYLAN	24	YR	F			CN	14	1	US	US	North America	North America	10012378,10013709	10037175,10018065	2			2011	10012378,10021114,10012378	Depression(Depression)	10012378	PS	EMSAM (SELEGILINE TRANSDERMAL SYSTEM)	TRANSDERMAL	12	MG	TRANSDERMAL PATCH		SELEGILINE	SELEGILINE	3	24
100439361	10043936		20140328	MYLAN			F			OT	14	1	US	US	North America	North America	10012378,10013709,10022437	10037175,10018065,10037175	3			201301	10012378,10012378,10022437,10022437	Depression(Depression)	10012378	PS	EMSAM (SELEGILINE TRANSDERMAL SYSTEM)	TRANSDERMAL	12	MG	TRANSDERMAL PATCH		SELEGILINE	SELEGILINE	5
100439371	10043937	201302	20140328	MYLAN	49	YR	F			MD	14	1	US	US	North America	North America	10003041,10020751	10018065,10021428	2			20120710	10057840,10028164	Major depression(Major depression)	10057840	PS	EMSAM (SELEGILINE TRANSDERMAL SYSTEM)	TRANSDERMAL	9	MG	TRANSDERMAL PATCH		SELEGILINE	SELEGILINE	5	49
100439382	10043938	201303	20140328	MYLAN	53	YR	F	58.06	KG	MD	14	1	US	US	North America	North America	10003041,10003053,10050104	10018065,10018065,10018065	3			20130116	10012378,10002855	Depression(Depression)	10012378	PS	EMSAM (SELEGILINE TRANSDERMAL SYSTEM)	TRANSDERMAL	6	MG	TRANSDERMAL PATCH		SELEGILINE	SELEGILINE	2	53
100439392	10043939	201304	20140328	MYLAN	16	YR	M			CN	14	1	US	US	North America	North America	10022035	10037175	1			201304	10057840	Major depression(Major depression)	10057840	PS	EMSAM (SELEGILINE TRANSDERMAL SYSTEM)	TRANSDERMAL	9	MG	TRANSDERMAL PATCH		SELEGILINE	SELEGILINE	1	16
100439401	10043940	2013	20140328	MYLAN			M			OT	14	1	US	US	North America	North America	10003988	10028395	1			2013	10012378	Depression(Depression)	10012378	PS	EMSAM (SELEGILINE TRANSDERMAL SYSTEM)	TRANSDERMAL	12	MG	TRANSDERMAL PATCH		SELEGILINE	SELEGILINE	1
100439432	10043943	20130413	20140328	MYLAN	59	YR	F	81.65	KG	CN	14	1	US	US	North America	North America	10013573,10028813	10029205,10017947	2	OT		20130406	10012378,10024044,10061218,10020388,10017885,10002855,10033371,10064556,10058909,10029331	Depression(Depression)	10012378	PS	EMSAM (SELEGILINE TRANSDERMAL SYSTEM)	TRANSDERMAL	6	MG	TRANSDERMAL PATCH		SELEGILINE	SELEGILINE	10	59
100439442	10043944	201304	20140328	MYLAN	39	YR	F	68.04	KG	CN	14	1	US	US	North America	North America	10013573,10022437	10029205,10037175	2			201304	10012378	Depression(Depression)	10012378	PS	EMSAM (SELEGILINE TRANSDERMAL SYSTEM)	TRANSDERMAL	6	MG	TRANSDERMAL PATCH		SELEGILINE	SELEGILINE	6	39
100439462	10043946		20140328	MYLAN			F			MD	14	1	US	US	North America	North America	10010774,10012378,10082201	10017947,10037175,10018065	3				10012378	Depression(Depression)	10012378	PS	EMSAM (SELEGILINE TRANSDERMAL SYSTEM)	TRANSDERMAL	12	MG	TRANSDERMAL PATCH		SELEGILINE	SELEGILINE	2
100439472	10043947	20130429	20140328	MYLAN	63	YR	F	68.95	KG	CN	14	1	US	US	North America	North America	10019211,10028813,10037087	10029205,10017947,10040785	3			20130429	10012378,10061609,10061609,10005422	Depression(Depression)	10012378	PS	EMSAM (SELEGILINE TRANSDERMAL SYSTEM)	TRANSDERMAL	6	MG	TRANSDERMAL PATCH		SELEGILINE	SELEGILINE	6	63
100439482	10043948		20140328	MYLAN			F	90.72	KG	MD	14	1	US	US	North America	North America	10005750,10012378,10019211	10022891,10037175,10029205	3				10012378,10012378,10012378,10012378	Depression(Depression)	10012378	PS	EMSAM	TRANSDERMAL	12	MG	TRANSDERMAL PATCH		SELEGILINE	SELEGILINE	4
100439492	10043949	20130508	20140328	MYLAN	54	YR	F			CN	14	1	US	US	North America	North America	10058920	10029205	1			20130508	10012378,10012378,10012378,10002855	Depression(Depression)	10012378	PS	EMSAM (SELEGILINE TRANSDERMAL SYSTEM)	TRANSDERMAL	6	MG	TRANSDERMAL PATCH		SELEGILINE	SELEGILINE	5	54
100439502	10043950	20130507	20140328	MYLAN	63	YR	F	66.23	KG	CN	14	1	US	US	North America	North America	10005750,10013774,10013781,10022437,10027175,10043118,10054196	10022891,10015919,10017947,10037175,10029205,10029205,10037175	7			20130507	10012378,10002855,10053762	Depression(Depression)	10012378	PS	EMSAM (SELEGILINE TRANSDERMAL SYSTEM)	TRANSDERMAL	6	MG	TRANSDERMAL PATCH		SELEGILINE	SELEGILINE	9	63
100439522	10043952	200607	20140328	MYLAN	45	YR	M			CN	14	1	US	US	North America	North America	10002855,10012378,10013709	10037175,10037175,10018065	3			200607	10012378,10012378,10012378,10012378,10012378,10012378,10017885,10005425,10021114	Depression(Depression)	10012378	PS	EMSAM (SELEGILINE TRANSDERMAL SYSTEM)	TRANSDERMAL	6	MG	TRANSDERMAL PATCH		SELEGILINE	SELEGILINE	9	45
100439532	10043953	201304	20140328	MYLAN	44	YR	F	62.6	KG	CN	14	1	US	US	North America	North America	10012378,10013573,10013709,10028813,10033425,10052904,10074902	10037175,10029205,10018065,10017947,10028395,10028395,10022117	7			201304	10012378	Depression(Depression)	10012378	PS	EMSAM (SELEGILINE TRANSDERMAL SYSTEM)	TRANSDERMAL	6	MG	TRANSDERMAL PATCH		SELEGILINE	SELEGILINE	6	44
100439542	10043954	201301	20140328	MYLAN	63	YR	F	68.95	KG	CN	14	1	US	US	North America	North America	10003549,10016256	10018065,10018065	2			20130429	10012378,10002855,10002855,10061609,10061609,10005422	Depression(Depression)	10012378	PS	EMSAM (SELEGILINE TRANSDERMAL SYSTEM)	TRANSDERMAL	6	MG	TRANSDERMAL PATCH		SELEGILINE	SELEGILINE	7	63
100439551	10043955	20130524	20140328	MYLAN	40	YR	M			CN	14	1	US	US	North America	North America	10016825,10020772,10033557,10047571	10047065,10047065,10007541,10015919	4			20130523	10057840	Major depression(Major depression)	10057840	PS	EMSAM (SELEGILINE TRANSDERMAL SYSTEM)	TRANSDERMAL	6	MG	TRANSDERMAL PATCH		SELEGILINE	SELEGILINE	5	40
100439562	10043956	20130523	20140328	MYLAN	63	YR	F	68.04	KG	CN	14	1	US	US	North America	North America	10005555,10037087,10037844	10022891,10040785,10040785	3			20130427	10057840	Major depression(Major depression)	10057840	PS	EMSAM (SELEGILINE TRANSDERMAL SYSTEM)	TRANSDERMAL	6	MG	TRANSDERMAL PATCH		SELEGILINE	SELEGILINE	3	63
100439571	10043957	201304	20140328	MYLAN	44	YR	F	62.6	KG	CN	14	1	US	US	North America	North America	10000059,10008399,10013573,10016256,10028813	10017947,10017947,10029205,10018065,10017947	5			20130518	10012378	Depression(Depression)	10012378	PS	EMSAM (SELEGILINE TRANSDERMAL SYSTEM)	TRANSDERMAL	9	MG	TRANSDERMAL PATCH		SELEGILINE	SELEGILINE	6	44
100439581	10043958		20140328	MYLAN			F			CN	14	1	US	US	North America	North America	10003053,10013709,10022437	10018065,10018065,10037175	3				10012378	Depression(Depression)	10012378	PS	EMSAM (SELEGILINE TRANSDERMAL SYSTEM)				TRANSDERMAL PATCH		SELEGILINE	SELEGILINE	1
100439592	10043959	20130604	20140328	MYLAN	70	YR	F	75.3	KG	CN	14	1	US	US	North America	North America	10011469,10016322,10019211,10041349,10074902	10018065,10018065,10029205,10029205,10022117	5			20130604	10012378,10002855,10002855,10022437,10005750	Depression(Depression)	10012378	PS	EMSAM (SELEGILINE TRANSDERMAL SYSTEM)	TRANSDERMAL	6	MG	TRANSDERMAL PATCH		SELEGILINE	SELEGILINE	6	70
100439622	10043962	20130522	20140328	MYLAN	65	YR	M			MD	14	1	US	US	North America	North America	10037844	10040785	1			20130517	10057840	Major depression(Major depression)	10057840	PS	EMSAM (SELEGILINE TRANSDERMAL SYSTEM)	TRANSDERMAL	9	MG	TRANSDERMAL PATCH		SELEGILINE	SELEGILINE	1	65
100439641	10043964	201306	20140328	MYLAN	63	YR	F	49.9	KG	CN	14	1	US	US	North America	North America	10000060,10000087,10028813	10017947,10017947,10017947	3			20130427	10012378	Depression(Depression)	10012378	PS	EMSAM (SELEGILINE TRANSDERMAL SYSTEM)	TRANSDERMAL	6	MG	TRANSDERMAL PATCH		SELEGILINE	SELEGILINE	5	63
100439691	10043969	201302	20140328	MYLAN	50	YR	F	77.11	KG	CN	14	1	US	US	North America	North America	10003041	10018065	1			201302	10012378	Depression(Depression)	10012378	PS	EMSAM (SELEGILINE TRANSDERMAL SYSTEM)	TRANSDERMAL	6	MG	TRANSDERMAL PATCH		SELEGILINE	SELEGILINE	1	50
100439752	10043975	201306	20140328	MYLAN			F			CN	14	1	US	US	North America	North America	10012378,10013709	10037175,10018065	2			201306	10012378	Depression(Depression)	10012378	PS	EMSAM (SELEGILINE TRANSDERMAL SYSTEM)	TRANSDERMAL			TRANSDERMAL PATCH		SELEGILINE	SELEGILINE	1
100439781	10043978	201306	20140328	MYLAN	44	YR	F			OT	14	1	US	US	North America	North America	10028411	10028395	1			20130529	10012378	Depression(Depression)	10012378	PS	EMSAM (SELEGILINE TRANSDERMAL SYSTEM)	TRANSDERMAL	6	MG	TRANSDERMAL PATCH		SELEGILINE	SELEGILINE	2	44
100439821	10043982	201306	20140328	MYLAN	49	YR	F	60.78	KG	CN	14	1	US	US	North America	North America	10022116,10022437,10081581	10022117,10037175,10022117	3				10012378,10003986,10003986,10003986,10022437	Depression(Depression)	10012378	PS	EMSAM (SELEGILINE TRANSDERMAL SYSTEM)	TRANSDERMAL	9	MG	TRANSDERMAL PATCH		SELEGILINE	SELEGILINE	6	49
100439852	10043985	201304	20140328	MYLAN	68	YR	F	68.04	KG	CN	14	1	US	US	North America	North America	10019211,10020751,10024264,10028813	10029205,10021428,10029205,10017947	4			20130427	10012378,10002855,10017885,10005425	Depression(Depression)	10012378	PS	EMSAM (SELEGILINE TRANSDERMAL SYSTEM)	TRANSDERMAL	6	MG	TRANSDERMAL PATCH		SELEGILINE	SELEGILINE	4	68
100439901	10043990	20130624	20140328	MYLAN	60	YR	F	72.58	KG	CN	14	1	US	US	North America	North America	10019211,10033664	10029205,10037175	2			20130623	10012378,10005422	Depression(Depression)	10012378	PS	EMSAM (SELEGILINE TRANSDERMAL SYSTEM)	TRANSDERMAL	6	MG	TRANSDERMAL PATCH		SELEGILINE	SELEGILINE	4	60
100439931	10043993	20130522	20140328	MYLAN	71	YR	F			OT	14	1	US	US	North America	North America	10003036	10018065	1			20130410	10012378,10043634,10022437,10021114,10002855	Depression(Depression)	10012378	PS	EMSAM (SELEGILINE TRANSDERMAL SYSTEM)	TRANSDERMAL	6	MG	TRANSDERMAL PATCH		SELEGILINE	SELEGILINE	8	71
100439961	10043996	201306	20140328	MYLAN	53	YR	F			CN	14	1	US	US	North America	North America	10012378,10028813,10044565	10037175,10017947,10029205	3			201306	10012378,10033371,10020751,10016256	Depression(Depression)	10012378	PS	EMSAM (SELEGILINE TRANSDERMAL SYSTEM)	TRANSDERMAL	6	MG	TRANSDERMAL PATCH		SELEGILINE	SELEGILINE	8	53
100439972	10043997		20140328	MYLAN			F	95.26	KG	CN	14	1	US	US	North America	North America	10016173	10022117	1			201106	10012378	Depression(Depression)	10012378	PS	EMSAM (SELEGILINE TRANSDERMAL SYSTEM)	TRANSDERMAL	6	MG	TRANSDERMAL PATCH		SELEGILINE	SELEGILINE	9
100439991	10043999	20130708	20140328	MYLAN	48	YR	M	77.11	KG	CN	14	1	US	US	North America	North America	10003041,10003053	10018065,10018065	2			201302	10012378	Depression(Depression)	10012378	PS	EMSAM (SELEGILINE TRANSDERMAL SYSTEM)	TRANSDERMAL	6	MG	TRANSDERMAL PATCH		SELEGILINE	SELEGILINE	1	48
100440001	10044000		20140328	MYLAN			F	97.52	KG	CN	14	1	US	US	North America	North America	10003054	10018065	1			2004	10012378	Depression(Depression)	10012378	PS	EMSAM (SELEGILINE TRANSDERMAL SYSTEM)	TRANSDERMAL	6	MG	TRANSDERMAL PATCH		SELEGILINE	SELEGILINE	1
100440012	10044001	201305	20140328	MYLAN	63	YR	F	67.59	KG	CN	14	1	US	US	North America	North America	10003549,10019211,10028813,10040752	10018065,10029205,10017947,10007541	4			20130424	10012378,10017885,10017885,10002855,10005425	Depression(Depression)	10012378	PS	EMSAM (SELEGILINE TRANSDERMAL SYSTEM)	TRANSDERMAL	6	MG	TRANSDERMAL PATCH		SELEGILINE	SELEGILINE	5	63
100440101	10044010	20130715	20140328	MYLAN	57	YR	M			MD	14	1	US	US	North America	North America	10022437	10037175	1			20130712	10012378,10022437	Depression(Depression)	10012378	PS	EMSAM (SELEGILINE TRANSDERMAL SYSTEM)	TRANSDERMAL	6	MG	TRANSDERMAL PATCH		SELEGILINE	SELEGILINE	2	57
100440132	10044013	201307	20140328	MYLAN	44	YR	F	61.24	KG	CN	14	1	US	US	North America	North America	10002855,10012378,10033557,10082201	10037175,10037175,10007541,10018065	4			201307	10012378	Depression(Depression)	10012378	PS	EMSAM (SELEGILINE TRANSDERMAL SYSTEM)	TRANSDERMAL	9	MG	TRANSDERMAL PATCH		SELEGILINE	SELEGILINE	6	44
100440162	10044016	20130414	20140328	MYLAN	44	YR	F	61.24	KG	CN	14	1	US	US	North America	North America	10002855,10012378,10082201	10037175,10037175,10018065	3			20130414	10012378	Depression(Depression)	10012378	PS	EMSAM (SELEGILINE TRANSDERMAL SYSTEM)	TRANSDERMAL	6	MG	TRANSDERMAL PATCH		SELEGILINE	SELEGILINE	6	44
100440192	10044019		20140328	MYLAN			F	66.68	KG	CN	14	1	US	US	North America	North America	10003041,10012378,10013709	10018065,10037175,10018065	3			201208	10012378,10042458,10002855,10012378,10022437,10066215	Depression(Depression)	10012378	PS	EMSAM (SELEGILINE TRANSDERMAL SYSTEM)	TRANSDERMAL	6	MG	TRANSDERMAL PATCH		SELEGILINE	SELEGILINE	6
100440282	10044028	20130803	20140328	MYLAN	42	YR	F	85.28	KG	CN	14	1	US	US	North America	North America	10019974,10037844	10021881,10040785	2			20130731	10012378,10012378,10022437	Depression(Depression)	10012378	PS	EMSAM (SELEGILINE TRANSDERMAL SYSTEM)	TRANSDERMAL	6	MG	TRANSDERMAL PATCH		SELEGILINE	SELEGILINE	3	42
100440362	10044036	201308	20140328	MYLAN	22	YR	M			MD	14	1	US	US	North America	North America	10037844	10040785	1			2013	10012378,10012378,10012378	Depression(Depression)	10012378	PS	EMSAM (SELEGILINE TRANSDERMAL SYSTEM)	TRANSDERMAL	6	MG	TRANSDERMAL PATCH		SELEGILINE	SELEGILINE	3	22
100440382	10044038	20130829	20140328	MYLAN	84	YR	M	95.26	KG	CN	14	1	US	US	North America	North America	10012378,10013709,10074902	10037175,10018065,10022117	3			20130829	10012378	Depression(Depression)	10012378	PS	EMSAM (SELEGILINE TRANSDERMAL SYSTEM)	TRANSDERMAL	6	MG	TRANSDERMAL PATCH		SELEGILINE	SELEGILINE	1	84
100440412	10044041	20130829	20140328	MYLAN			F	83.01	KG	CN	14	1	US	US	North America	North America	10000081,10013946	10017947,10017947	2			20130829	10012378,10017885,10002855,10022437	Depression(Depression)	10012378	PS	EMSAM (SELEGILINE TRANSDERMAL SYSTEM)	TRANSDERMAL	6	MG	TRANSDERMAL PATCH		SELEGILINE	SELEGILINE	5
100440442	10044044	201309	20140328	MYLAN	49	YR	F			OT	14	1	US	US	North America	North America	10002855,10005734,10019303,10022437,10022998	10037175,10022891,10022891,10037175,10037175	5			20130901	10057840	Major depression(Major depression)	10057840	PS	EMSAM (SELEGILINE TRANSDERMAL SYSTEM)	TRANSDERMAL	9	MG	TRANSDERMAL PATCH		SELEGILINE	SELEGILINE	2	49
100440461	10044046	201308	20140328	MYLAN			F			OT	14	1	US	US	North America	North America	10043169,10082201	10037175,10018065	2			201308	10057840	Major depression(Major depression)	10057840	PS	EMSAM (SELEGILINE TRANSDERMAL SYSTEM)				TRANSDERMAL PATCH		SELEGILINE	SELEGILINE	1
100440471	10044047		20140328	MYLAN			F			PH	14	1	US	US	North America	North America	10040880	10040785	1				10012378	Depression(Depression)	10012378	PS	EMSAM (SELEGILINE TRANSDERMAL SYSTEM)	TRANSDERMAL	9	MG	TRANSDERMAL PATCH		SELEGILINE	SELEGILINE	1
100440502	10044050	201307	20140328	MYLAN	44	YR	F	52.16	KG	MD	14	1	US	US	North America	North America	10003041,10003054,10059005,10062355,10081581	10018065,10018065,10018065,10018065,10022117	5			201307	10012378,10012378	Depression(Depression)	10012378	PS	EMSAM (SELEGILINE TRANSDERMAL SYSTEM)	TRANSDERMAL	6	MG	TRANSDERMAL PATCH		SELEGILINE	SELEGILINE	2	44
100440521	10044052	201309	20140328	MYLAN	67	YR	F	63.5	KG	CN	14	1	US	US	North America	North America	10012735,10076573	10017947,10022117	2			20130925	10012378,10002855	Depression(Depression)	10012378	PS	EMSAM (SELEGILINE TRANSDERMAL SYSTEM)	TRANSDERMAL	1.5	MG	TRANSDERMAL PATCH		SELEGILINE	SELEGILINE	2	67
100440541	10044054	201305	20140328	MYLAN	67	YR	F	68.04	KG	CN	14	1	US	US	North America	North America	10005557,10021518,10037844,10037884	10022891,10017947,10040785,10040785	4			20130424	10012378,10017885,10022437	Depression(Depression)	10012378	PS	EMSAM (SELEGILINE TRANSDERMAL SYSTEM)	TRANSDERMAL	6	MG	TRANSDERMAL PATCH		SELEGILINE	SELEGILINE	4	67
100440562	10044056	2013	20140328	MYLAN	55	YR	F			CN	14	1	US	US	North America	North America	10016256,10076573,10082203	10018065,10022117,10018065	3			20130924	10012378,10012378	Depression(Depression)	10012378	PS	EMSAM (SELEGILINE TRANSDERMAL SYSTEM)	TRANSDERMAL	9	MG	TRANSDERMAL PATCH		SELEGILINE	SELEGILINE	8	55
100440572	10044057	2013	20140328	MYLAN	31	YR	M			MD	14	1	US	US	North America	North America	10019211,10022437	10029205,10037175	2			2013	10057840	Major depression(Major depression)	10057840	PS	EMSAM (SELEGILINE TRANSDERMAL SYSTEM)	TRANSDERMAL	6	MG	TRANSDERMAL PATCH		SELEGILINE	SELEGILINE	1	31
100440581	10044058	2013	20140328	MYLAN			F	68.95	KG	CN	14	1	US	US	North America	North America	10002855,10013754,10016256,10038743,10047340,10047513,10076573	10037175,10018065,10018065,10037175,10013993,10015919,10022117	7				10012378	Depression(Depression)	10012378	PS	EMSAM (SELEGILINE TRANSDERMAL SYSTEM)	TRANSDERMAL	6	MG	TRANSDERMAL PATCH		SELEGILINE	SELEGILINE	1
100440631	10044063	20130921	20140328	MYLAN	78	YR	F	72.58	KG	CN	14	1	US	US	North America	North America	10005557	10022891	1			20130920	10012378,10012601	Depression(Depression)	10012378	PS	EMSAM (SELEGILINE TRANSDERMAL SYSTEM)	TRANSDERMAL	12	MG	TRANSDERMAL PATCH		SELEGILINE	SELEGILINE	13	78
100440652	10044065	2011	20140328	MYLAN			F	72.58	KG	CN	14	1	US	US	North America	North America	10001497,10020745,10020937,10022437,10031009,10081576	10037175,10029205,10029205,10037175,10017947,10022117	6			2011	10057840,10057840,10012378,10062060	Major depression(Major depression)	10057840	PS	EMSAM (SELEGILINE TRANSDERMAL SYSTEM)	TRANSDERMAL	18	MG	TRANSDERMAL PATCH		SELEGILINE	SELEGILINE	6
100440711	10044071		20140328	MYLAN			F			MD	14	1	US	US	North America	North America	10003055,10050104	10018065,10018065	2				10057840,10057840,10057840	Major depression(Major depression)	10057840	PS	EMSAM (SELEGILINE TRANSDERMAL SYSTEM)				TRANSDERMAL PATCH		SELEGILINE	SELEGILINE	4
100440752	10044075	2011	20140328	MYLAN			F	72.58	KG	CN	14	1	US	US	North America	North America	10012378,10082201	10037175,10018065	2			2011	10057840,10005425	Major depression(Major depression)	10057840	PS	EMSAM (SELEGILINE TRANSDERMAL SYSTEM)	TRANSDERMAL	12	MG	TRANSDERMAL PATCH		SELEGILINE	SELEGILINE	2
100440781	10044078	20131107	20140328	MYLAN	64	YR	F	70.31	KG	CN	14	1	US	US	North America	North America	10003053,10043071,10059005	10018065,10007541,10018065	3			201304	10012378	Depression(Depression)	10012378	PS	EMSAM (SELEGILINE TRANSDERMAL SYSTEM)	TRANSDERMAL	6	MG	TRANSDERMAL PATCH		SELEGILINE	SELEGILINE	12	64
100440842	10044084	201306	20140328	MYLAN	50	YR	F	72.58	KG	CN	14	1	US	US	North America	North America	10003041,10003053,10003054	10018065,10018065,10018065	3			20130506	10012378,10012378,10057667	Depression(Depression)	10012378	PS	EMSAM (SELEGILINE TRANSDERMAL SYSTEM)	TRANSDERMAL	6	MG	TRANSDERMAL PATCH		SELEGILINE	SELEGILINE	7	50
100440871	10044087	201212	20140328	MYLAN	34	YR	F	80.29	KG	CN	14	1	US	US	North America	North America	10022437	10037175	1			201212	10012378	Depression(Depression)	10012378	PS	EMSAM (SELEGILINE TRANSDERMAL SYSTEM)	TRANSDERMAL	12	MG	TRANSDERMAL PATCH		SELEGILINE	SELEGILINE	3	34
100440891	10044089	20131209	20140328	MYLAN	35	YR	F	80.29	KG	CN	14	1	US	US	North America	North America	10000087,10013395,10013573,10016256,10019211,10025482,10033371	10017947,10037175,10029205,10018065,10029205,10018065,10018065	7			201212	10012378,10000087,10015496	Depression(Depression)	10012378	PS	EMSAM (SELEGILINE TRANSDERMAL SYSTEM)	TRANSDERMAL	12	MG	TRANSDERMAL PATCH		SELEGILINE	SELEGILINE	4	35
100440912	10044091	2013	20140328	MYLAN	72	YR	F	56.7	KG	CN	14	1	US	US	North America	North America	10003041,10003046,10059005	10018065,10018065,10018065	3			201304	10012378,10002855,10026749,10012378,10005750,10005425	Depression(Depression)	10012378	PS	EMSAM (SELEGILINE TRANSDERMAL SYSTEM)	TRANSDERMAL	9	MG	TRANSDERMAL PATCH		SELEGILINE	SELEGILINE	6	72
100440931	10044093	20131219	20140328	MYLAN	64	YR	M			MD	14	1	US	US	North America	North America	10067482,10076573,10080359	10018065,10022117,10022117	3			20131219	10012378,10020772	Depression(Depression)	10012378	PS	EMSAM (SELEGILINE TRANSDERMAL SYSTEM)	TRANSDERMAL	9	MG	TRANSDERMAL PATCH		SELEGILINE	SELEGILINE	2	64
100440952	10044095	20131226	20140328	MYLAN	49	YR	F	59.88	KG	CN	14	1	US	US	North America	North America	10002368,10003549,10016322,10022998,10027940	10037175,10018065,10018065,10037175,10037175	5			20131223	10012378,10012378,10012378	Depression(Depression)	10012378	PS	EMSAM (SELEGILINE TRANSDERMAL SYSTEM)	TRANSDERMAL	6	MG	TRANSDERMAL PATCH		SELEGILINE	SELEGILINE	3	49
100440972	10044097	201308	20140328	MYLAN	18	YR	F	69.85	KG	MD	14	1	US	US	North America	North America	10029898	10037175	1			20130520	10012378,10057840	Depression(Depression)	10012378	PS	EMSAM (SELEGILINE TRANSDERMAL SYSTEM)	TRANSDERMAL	6	MG	TRANSDERMAL PATCH		SELEGILINE	SELEGILINE	2	18
100440982	10044098	2012	20140328	MYLAN	67	YR	F	72.58	KG	PH	14	1	US	US	North America	North America	10000081,10012374,10012378,10022004,10022998,10025482,10064355,10076573,10082201	10017947,10037175,10037175,10018065,10037175,10018065,10022117,10022117,10018065	9			2012	10057840,10057840,10018075,10022437,10022437,10003246	Major depression(Major depression)	10057840	PS	EMSAM (SELEGILINE TRANSDERMAL SYSTEM)	TRANSDERMAL	6	MG	TRANSDERMAL PATCH		SELEGILINE	SELEGILINE	7	67
100441002	10044100		20140328	MYLAN	84	YR	M	95.26	KG	CN	14	1	US	US	North America	North America	10003041,10003053,10030124	10018065,10018065,10018065	3			201312	10012378,10030095,10030095,10002855	Depression(Depression)	10012378	PS	EMSAM (SELEGILINE TRANSDERMAL SYSTEM)	TRANSDERMAL	9	MG	TRANSDERMAL PATCH		SELEGILINE	SELEGILINE	12	84
100441012	10044101	201311	20140328	MYLAN	84	YR	M	95.26	KG	CN	14	1	US	US	North America	North America	10012378,10013709	10037175,10018065	2			201311	10012378,10002855	Depression(Depression)	10012378	PS	EMSAM (SELEGILINE TRANSDERMAL SYSTEM)	TRANSDERMAL	6	MG	TRANSDERMAL PATCH		SELEGILINE	SELEGILINE	10	84
100441041	10044104	201311	20140328	MYLAN	61	YR	M			CN	14	1	US	US	North America	North America	10003041	10018065	1			201311	10012378	Depression(Depression)	10012378	PS	EMSAM (SELEGILINE TRANSDERMAL SYSTEM)	TRANSDERMAL	12	MG	TRANSDERMAL PATCH		SELEGILINE	SELEGILINE	1	61
100441052	10044105	201309	20140328	MYLAN	78	YR	M	77.11	KG	CN	14	1	US	US	North America	North America	10003046,10003054,10053424	10018065,10018065,10018065	3			201309	10012378,10012378,10012267	Depression(Depression)	10012378	PS	EMSAM (SELEGILINE TRANSDERMAL SYSTEM)	TRANSDERMAL	6	MG	TRANSDERMAL PATCH		SELEGILINE	SELEGILINE	3	78
100441222	10044122	201212	20140328	MYLAN	58	YR	M	117.94	KG	CN	14	1	US	US	North America	North America	10003041,10003046,10020751,10052162,10059005,10064578	10018065,10018065,10021428,10018065,10018065,10018065	6			20121210	10012378,10012378,10012378	Depression(Depression)	10012378	PS	EMSAM (SELEGILINE TRANSDERMAL SYSTEM)	TRANSDERMAL	6	MG	TRANSDERMAL PATCH		SELEGILINE	SELEGILINE	5	58
100441551	10044155		20140328	ELI LILLY AND CO			M			CN	14	1	ZA	ZA	Africa	Africa	10060795	10022891	1			201402	10012378	Depression(Depression)	10012378	PS	CYMGEN	UNKNOWN	120	MG	CAPSULE		DULOXETINE HYDROCHLORIDE	DULOXETINE	1
100441581	10044158	20140202	20140328	ELI LILLY AND CO			M			CN	14	1	GB	GB	Europe	Europe	10001551,10003481,10005364,10006825	10022891,10022891,10022891,10022891	4	OT		201311	10057840,10036316	Major depression(Major depression)	10057840	PS	PROZAC	ORAL	10	MG			FLUOXETINE HYDROCHLORIDE	FLUOXETINE	2
100442192	10044219	201312	20140704	MERCK	48	YR	M	126	KG	CN	14	3	GB	GB	Europe	Europe	10002368,10003239,10021654,10028411,10030095,10041349	10037175,10028395,10027433,10028395,10018065,10029205	6	DS		201311	10012378	Depression(Depression)	10012378	PS	MIRTAZAPINE.	ORAL			TABLET	MIRTAZAPINE	MIRTAZAPINE	MIRTAZAPINE	1	48
100443571	10044357		20140328	PFIZER	34	YR	F			CN	14	1	US	US	North America	North America	10001949,10007238,10007649,10024855,10029202,10039906,10043071,10047531,10067476,10085879	10029205,10022117,10007541,10029205,10029205,10029205,10007541,10015919,10018065,10007541	10	OT			10012378,10002855	Depression(Depression)	10012378	PS	VENLAFAXINE HCL	ORAL	150	MG	PROLONGED-RELEASE CAPSULE		VENLAFAXINE HYDROCHLORIDE	VENLAFAXINE	2	34
100446351	10044635		20140326	APOTEX	74	YR	F			MD	14	1	CA		Not Specified	North America	10012218,10022698,10028596,10042434,10046555	10037175,10017947,10007541,10018065,10038359	5	HO	LIT;FGN;HP		10057840,10030124,10010774,10010774,10047700,10010774,10010774,10033371	Major depression(Major depression)	10057840	PS	MIRTAZAPINE		30	MG			MIRTAZAPINE	MIRTAZAPINE	8	74
100447571	10044757	20140309	20140326	AUROBINDO	40	YR	F	42.5	KG	CN	14	1	ES		Not Specified	Europe	10012735,10013573,10013710,10047340,10049564,10050256,10052302	10017947,10029205,10018065,10013993,10041244,10029205,10041244	7	OT	FGN;CSM	2011	10012378,10053325	Depression(Depression)	10012378	PS	ESCITALOPRAM (ESCITALOPRAM)		20	MG			ESCITALOPRAM	ESCITALOPRAM	4	40
100450044	10045004	20140315	20141208	FOREST	43	YR	M	73.8	KG	MD	14	4	US	US	North America	North America	10020937	10029205	1	HO		20131114	10057840,10057840,10057840,10020772	Major depression(Major depression)	10057840	PS	VILAZODONE (OPEN-LABEL)	ORAL	40	MG		VILAZODONE	VILAZODONE	VILAZODONE	4	43
100452631	10045263	20110315	20140328	PFIZER			NS			LW	14	1	US	US	North America	North America	10051228,10071408	10038738,10022117	2	DE;CA;OT		2008	10012378	Depression(Depression)	10012378	PS	ZOLOFT	TRANSPLACENTAL					SERTRALINE HYDROCHLORIDE	SERTRALINE	1
100453862	10045386	20140326	20140509	PFIZER	50	YR	M	103.4	KG	CN	14	2	US	US	North America	North America	10013810,10023003,10069229,10081359	10017947,10017947,10077536,10022891	4			20110907	10012378,10002855,10020772,10020772,10020772	Depression(Depression)	10012378	PS	PRISTIQ	ORAL	50	MG	PROLONGED-RELEASE TABLET		DESVENLAFAXINE SUCCINATE MONOHYDRATE	DESVENLAFAXINE	5	50
100454772	10045477		20140328	SANDOZ	16	YR	F			OT	14	1	GB	GB	Europe	Europe	10013709,10019070,10039906,10053762	10018065,10037175,10029205,10022117	4	OT			10057840	Major depression(Major depression)	10057840	PS	OLANZAPINE		20	MG			OLANZAPINE	OLANZAPINE	1	16
100457961	10045796		20140328	TAKEDA			NS			CN	14	1	US	US	North America	North America	10002198	10021428	1	OT			10057840	Major depression(Major depression)	10057840	PS	BRINTELLIX	ORAL			TABLET		VORTIOXETINE HYDROBROMIDE	VORTIOXETINE	1
100460421	10046042	20140226	20140331	MERCK	88	YR	F			OT	14	1	GB	GB	Europe	Europe	10029354	10005329	1	HO		201311	10012378,10036099,10010774,10051055	Depression(Depression)	10012378	PS	MIRTAZAPINE	ORAL	30	MG	TABLET		MIRTAZAPINE	MIRTAZAPINE	5	88
100461121	10046112	20140306	20140328		18	YR	M	190	LBS		14	1	US		Not Specified	North America	10003497,10010144	10038738,10037175	2	DE		20140221	10012378	Depression(Depression)	10012378	PS	ZOLOFT	ORAL					SERTRALINE HYDROCHLORIDE	SERTRALINE	1	18
100473881	10047388	20140227	20140327	AUROBINDO	91	YR	M			PH	14	1	GB		Not Specified	Europe	10007515,10014387,10047290	10007541,10022891,10007541	3	LT	HP;FGN	2010	10012378	Depression(Depression)	10012378	PS	FLUOXETINE (FLUOXETINE)	ORAL	20	MG			FLUOXETINE HYDROCHLORIDE	FLUOXETINE	7	91
100474471	10047447	20131210	20140327	EXCELLIUM			F			CN	14	1	US		Not Specified	North America	10013573,10028813,10047700	10029205,10017947,10017947	3	OT	CSM	20131210	10012378	Depression(Depression)	10012378	PS	IMIPRAMINE HYDROCHLORIDE	ORAL					IMIPRAMINE HYDROCHLORIDE	IMIPRAMINE	4
100474581	10047458		20140327	AUROBINDO			F			CN	14	1	US		Not Specified	North America	10002855,10005750,10005911,10010305,10010947,10012378,10019079,10019303,10038743	10037175,10022891,10022891,10037175,10029205,10037175,10037175,10022891,10037175	9	OT	CSM		10012378	Depression(Depression)	10012378	PS	PAROXETINE		30	MG			PAROXETINE	PAROXETINE	1
100475841	10047584	20140321	20140331	PFIZER	54	YR	F			PH	14	1	IT	IT	Europe	Europe	10013654	10037175	1	LT		20140321	10012378	Depression(Depression)	10012378	PS	SERTRALINE HCL	ORAL	500	MG			SERTRALINE HYDROCHLORIDE	SERTRALINE	2	54
100476253	10047625		20150106	PFIZER	39	YR	F	59	KG	MD	15	1	US	US	North America	North America	10016322,10019303,10020772,10020850,10020993,10021114,10022611,10047609,10047626,10049046,10057666	10018065,10022891,10047065,10014698,10027433,10014698,10038738,10027433,10027433,10014698,10037175	11	OT			10012378	Depression(Depression)	10012378	PS	PRISTIQ EXTENDED RELEASE		100	MG	PROLONGED-RELEASE TABLET	DESVENLAFAXINE SUCCINATE	DESVENLAFAXINE SUCCINATE	DESVENLAFAXINE	1	39
100476342	10047634		20140502	PFIZER	57	YR	F	68.03	KG	CN	14	2	US	US	North America	North America	10003983	10028395	1	DS		2002	10012378,10002855,10020772	Depression(Depression)	10012378	PS	EFFEXOR XR	ORAL	75	MG	PROLONGED-RELEASE CAPSULE		VENLAFAXINE HYDROCHLORIDE	VENLAFAXINE	4	57
100476351	10047635	20120905	20140328		62	YR	M	110	LBS	MD	14	1	US		Not Specified	North America	10001497,10010305,10012378,10027175,10041349	10037175,10037175,10037175,10029205,10029205	5	OT	HP	20120919	10012378	Depression(Depression)	10012378	PS	VENLAFAXINE (EXTENDED RELEASE)	ORAL	225	MG			VENLAFAXINE HYDROCHLORIDE	VENLAFAXINE	1	62
100476541	10047654	20140101	20140328		46	YR	F	139	LBS	OT	14	1	US		Not Specified	North America	10012378,10069326	10037175,10077536	2	OT		20140101	10012378	Depression(Depression)	10012378	PS	DULOXETINE						DULOXETINE	DULOXETINE	1	46
100481792	10048179	2014	20140526	PFIZER	35	YR	F			CN	14	2	US	US	North America	North America	10060945	10021881	1	OT			10012378,10002855	Depression(Depression)	10012378	PS	VENLAFAXINE HCL	ORAL	150	MG	PROLONGED-RELEASE CAPSULE		VENLAFAXINE HYDROCHLORIDE	VENLAFAXINE	2	35
100482534	10048253	2014	20140617	PFIZER	60	YR	F	81.6	KG	CN	14	2	US	US	North America	North America	10013709	10018065	1				10012378,10020772	Depression(Depression)	10012378	PS	EFFEXOR XR	ORAL	225	MG	PROLONGED-RELEASE CAPSULE		VENLAFAXINE HYDROCHLORIDE	VENLAFAXINE	3	60
100482741	10048274		20140331	PFIZER			F			CN	14	1	US	US	North America	North America	10003246,10013709	10028395,10018065	2	OT		2009	10012378	Depression(Depression)	10012378	PS	EFFEXOR XR				PROLONGED-RELEASE CAPSULE		VENLAFAXINE HYDROCHLORIDE	VENLAFAXINE	1
100483211	10048321	201403	20140331	GLAXOSMITHKLINE	41	YR	F			CN	14	1	US	US	North America	North America	10000381,10012378,10013709,10039203	10022117,10037175,10018065,10022117	4	OT		2001	10012378	Depression(Depression)	10012378	PS	WELLBUTRIN	ORAL	150	MG	TABLET-CONTROLLED RELEASE		BUPROPION HYDROCHLORIDE	BUPROPION	3	41
100485702	10048570		20140402	TEVA			F			CN	14	2	US	US	North America	North America	10000125,10001488,10011469,10012374,10012378,10013709,10013754,10014551,10022437,10022998,10033775,10037999,10048865,10069327,10074941	10037175,10037175,10018065,10037175,10037175,10018065,10018065,10037175,10037175,10037175,10029205,10037175,10013993,10077536,10018065	15	OT			10012378	Depression(Depression)	10012378	PS	DULOXETINE		60	MG	CAPSULE		DULOXETINE	DULOXETINE	1
100486051	10048605	20140318	20140331	SUNOVION			F			CN	14	1	US	US	North America	North America	10020751,10037844,10042682	10021428,10040785,10018065	3			20140318	10012378,10003553,10012378	Depression(Depression)	10012378	PS	LATUDA	ORAL	20	MG	TABLET		LURASIDONE HYDROCHLORIDE	LURASIDONE	3
100486901	10048690	201403	20140331	FOREST	29	YR	M			MD	14	1	US	US	North America	North America	10008428,10011703,10013710,10024855	10022117,10047065,10018065,10029205	4	HO		20110812	10012378,10012378,10047895,10083622	Depression(Depression)	10012378	PS	VIIBRYD	ORAL	10	MG	TABLET		VILAZODONE HYDROCHLORIDE	VILAZODONE	5	29
100487473	10048747		20140613	FOREST			M			OT	14	2	DK	GB	Europe	Europe	10005052,10018867	10038359,10038359	2			20131122	10012378,10012378,10003553,10003553	Depression(Depression)	10012378	PS	CITALOPRAM	ORAL	20	MG			CITALOPRAM HYDROBROMIDE	CITALOPRAM	4
100487721	10048772	201403	20140331	FOREST	63	YR	F			CN	14	1	US	US	North America	North America	10002855,10012378,10012735,10020772,10021097,10022437,10022998,10026749,10028813,10029410,10037660,10038743,10052904,10059895,10061428	10037175,10037175,10017947,10047065,10047065,10037175,10037175,10037175,10017947,10040785,10018065,10037175,10028395,10022891,10027433	15	OT		201403	10012378,10020028	Depression(Depression)	10012378	PS	VIIBRYD	ORAL	20	MG	TABLET		VILAZODONE HYDROCHLORIDE	VILAZODONE	4	63
100488051	10048805		20140331	SANDOZ			NS			OT	14	1	GB	GB	Europe	Europe	10016193,10073513	10010331,10022117	2	CA		20111117	10012378	Depression(Depression)	10012378	PS	CITALOPRAM	TRANSPLACENTAL	30	MG			CITALOPRAM HYDROBROMIDE	CITALOPRAM	2
100488241	10048824	201403	20140331	PFIZER	60	YR	F			CN	14	1	US	US	North America	North America	10013709	10018065	1			201403	10012378	Depression(Depression)	10012378	PS	VENLAFAXINE HCL		225	MG			VENLAFAXINE HYDROCHLORIDE	VENLAFAXINE	1	60
100488471	10048847		20140331	MERCK	56	YR	F			CN	14	1	US	US	North America	North America	10019211,10022437,10047942,10060933	10029205,10037175,10022891,10018065	4			201308	10012378	Depression(Depression)	10012378	PS	REMERON	ORAL			TABLET		MIRTAZAPINE	MIRTAZAPINE	1	56
100488711	10048871		20140331	PFIZER	41	YR	F	68.93	KG	CN	14	1	US	US	North America	North America	10003552,10019211,10022000,10028813,10030041	10015919,10029205,10021881,10017947,10015919	5				10012378	Depression(Depression)	10012378	PS	EFFEXOR XR	ORAL	112.5	MG	PROLONGED-RELEASE CAPSULE		VENLAFAXINE HYDROCHLORIDE	VENLAFAXINE	1	41
100488801	10048880		20140331	PFIZER			F			CN	14	1	US	US	North America	North America	10043118	10029205	1				10012378	Depression(Depression)	10012378	PS	ZOLOFT						SERTRALINE HYDROCHLORIDE	SERTRALINE	4
100489031	10048903	20060529	20140331	WATSON	1	DY	F	2.15	KG	CN	14	1	DE	DE	Europe	Europe	10041092	10036585	1	OT			10012378,10054930	Depression(Depression)	10012378	PS	CITALOPRAM (UNKNOWN)	TRANSPLACENTAL	60	MG	UNK		CITALOPRAM	CITALOPRAM	2	0.00273973
100489041	10048904	20130105	20140331	WATSON	33	YR	F			CN	14	1	CH	CH	Europe	Europe	10010144	10037175	1	DE		20130103	10012378,10012378,10070592,10022970	Depression(Depression)	10012378	PS	CITALOPRAM	UNKNOWN	40	MG	FILM-COATED TABLET		CITALOPRAM HYDROBROMIDE	CITALOPRAM	5	33
100489891	10048989		20140331	TAKEDA			NS			CN	14	1	US	US	North America	North America	10042458	10037175	1	OT			10057840	Major depression(Major depression)	10057840	PS	BRINTELLIX	ORAL	10	MG	TABLET		VORTIOXETINE HYDROBROMIDE	VORTIOXETINE	1
100491791	10049179	2012	20140401	MERCK			M			MD	14	2	US	US	North America	North America	10043118,10047895,10047899	10029205,10022891,10022891	3			2006	10012378	Depression(Depression)	10012378	PS	REMERON	ORAL	45	MG	TABLET		MIRTAZAPINE	MIRTAZAPINE	4
100495251	10049525	20140103	20140331		57	YR	F	170	LBS		14	1	US		Not Specified	North America	10013573,10022035	10029205,10037175	2	OT		20140101	10012378	Depression(Depression)	10012378	PS	DULOXETINE	ORAL					DULOXETINE	DULOXETINE	1	57
100497802	10049780	20140118	20140415	MYLAN	90	YR	M	61	KG	MD	14	2	IT	IT	Europe	Europe	10023126	10019805	1	OT		20130820	10012378,10012378	Depression(Depression)	10012378	PS	QUETIAPINE	ORAL	25	MG	FILM-COATED TABLET		QUETIAPINE	QUETIAPINE	2	90
100500921	10050092	201403	20140401	ASTRAZENECA	62	YR	F	88	KG	PH	14	2	US	US	North America	North America	10037249	10037175	1	HO		2014	10012378,10019063	Depression(Depression)	10012378	PS	SEROQUEL	ORAL	150	MG	TABLET		QUETIAPINE FUMARATE	QUETIAPINE	2	62
100500941	10050094	201402	20140401	DR REDDYS	36	YR	F	64	KG	CN	14	2	GB	GB	Europe	Europe	10002855,10014062,10042458	10037175,10037175,10037175	3	DS;OT		201402	10012378	Depression(Depression)	10012378	PS	SERTRALINE	ORAL	100	MG			SERTRALINE HYDROCHLORIDE	SERTRALINE	1	36
100503171	10050317	20121206	20140401	SANDOZ			F	70	KG	OT	14	2	NL	NL	Europe	Europe	10019795	10019805	1	OT		20121026	10012378	Depression(Depression)	10012378	PS	CLOMIPRAMINE		2	DF			CLOMIPRAMINE	CLOMIPRAMINE	3
100504311	10050431	201402	20140401	PFIZER	36	YR	F	64	KG	CN	14	2	GB	GB	Europe	Europe	10002855,10014062,10042458	10037175,10037175,10037175	3	DS;OT		201402	10012378	Depression(Depression)	10012378	PS	SERTRALINE HCL	ORAL	100	MG			SERTRALINE HYDROCHLORIDE	SERTRALINE	1	36
100510061	10051006	201312	20140328	AUROBINDO	48	YR	M	126	KG	CN	14	1	GB		Not Specified	Europe	10002368,10021654,10028391,10030095,10041349	10037175,10027433,10028395,10018065,10029205	5	DS	FGN;CSM	201311	10012378	Depression(Depression)	10012378	PS	MIRTAZAPINE	ORAL					MIRTAZAPINE	MIRTAZAPINE	1	48
100510691	10051069		20140401	SANDOZ	74	YR	M	65	KG	CN	14	2	BR	BR	South America	South America	10041349,10064355	10029205,10022117	2	OT			10012378,10021114,10020772,10020772	Depression(Depression)	10012378	PS	MIRTAZAPINE SANDOZ	ORAL	30	MG			MIRTAZAPINE	MIRTAZAPINE	6	74
100511802	10051180		20140519	PFIZER	50	YR	M	95.24	KG	CN	14	2	US	US	North America	North America	10041242,10057840	10037175,10037175	2	DS;OT			10012378	Depression(Depression)	10012378	PS	EFFEXOR XR	ORAL	150	MG	PROLONGED-RELEASE CAPSULE		VENLAFAXINE HYDROCHLORIDE	VENLAFAXINE	2	50
100511853	10051185	2013	20140408	PFIZER	51	YR	F	79.37	KG	CN	14	2	US	US	North America	North America	10008589,10011224,10013573,10013968,10016322,10017577,10020772,10036495,10042674,10048959,10052840,10074941	10038738,10038738,10029205,10038738,10018065,10018065,10047065,10018065,10018065,10018065,10007541,10018065	12	OT		201003	10012378,10020772	Depression(Depression)	10012378	PS	EFFEXOR XR	ORAL			PROLONGED-RELEASE CAPSULE		VENLAFAXINE HYDROCHLORIDE	VENLAFAXINE	2	51
100512062	10051206	20111110	20140425	PFIZER			M			LW	14	2	US	US	North America	North America	10010356,10043101,10071408	10010331,10010331,10022117	3	OT;CA		20110114	10012378,10012378	Depression(Depression)	10012378	PS	ZOLOFT	TRANSPLACENTAL					SERTRALINE HYDROCHLORIDE	SERTRALINE	11
100512312	10051231	20130915	20140401	FOREST	45	YR	F			OT	14	2	DK	FR	Europe	Europe	10014387,10033295,10064373	10022891,10022117,10022117	3	OT		201302	10012378,10057667,10057667,10057667,10057667,10020772	Depression(Depression)	10012378	PS	ESCITALOPRAM	ORAL	30	MG			ESCITALOPRAM OXALATE	ESCITALOPRAM	6	45
100513972	10051397	201403	20140430	PFIZER	70	YR	M	104.31	KG	CN	14	2	US	US	North America	North America	10025482	10018065	1			2013	10012378,10023463	Depression(Depression)	10012378	PS	PRISTIQ		50	MG	PROLONGED-RELEASE TABLET		DESVENLAFAXINE SUCCINATE MONOHYDRATE	DESVENLAFAXINE	2	70
100514017	10051401	2003	20191114	PFIZER	15	YR	M			CN	19	4	US	US	North America	North America	10003827,10013663,10020642,10025482,10053762,10056131,10060795,10076309	10019805,10037175,10040785,10018065,10022117,10021881,10022891,10022117	8	OT		2003	10057840,10002855,10023003,10023003	Major depression(Major depression)	10057840	PS	EFFEXOR XR	ORAL	75	MG	PROLONGED-RELEASE CAPSULE	VENLAFAXINE HYDROCHLORIDE	VENLAFAXINE HYDROCHLORIDE	VENLAFAXINE	30	15
100515101	10051510		20140401	FOREST	55	YR	F			MD	14	2	US	US	North America	North America	10039906	10029205	1	OT			10012378	Depression(Depression)	10012378	PS	VIIBRYD						VILAZODONE HYDROCHLORIDE	VILAZODONE	1	55
100515781	10051578		20140331	JUBILANT CADISTA PHARMACEUTICALS INC	45	YR	F			OT	14	1	US		Not Specified	North America	10022595,10040108,10042316,10059109,10060840,10071066	10022891,10029205,10029205,10029205,10029205,10029205	6	DE;HO	HP;LIT		10012378,10010305,10019211,10010305,10019211,10019196,10022116	Depression(Depression)	10012378	PS	ESCITALOPRAM		10	MG			ESCITALOPRAM OXALATE	ESCITALOPRAM	6	45
100515902	10051590	2014	20140430	FOREST	66	YR	M			CN	14	2	US	US	North America	North America	10003549,10005750,10016322,10033425,10074941,10082201	10018065,10022891,10018065,10028395,10018065,10018065	6	OT		20140311	10012378,10014561,10020772,10009033,10014561,10009033,10014561,10002855,10012378,10002855,10005425,10020772,10005425,10009033	Depression(Depression)	10012378	PS	VIIBRYD	ORAL	10	MG	TABLET		VILAZODONE HYDROCHLORIDE	VILAZODONE	17	66
100517022	10051702	2013	20140429	PFIZER	61	YR	F	108	KG	CN	14	2	IE	IE	Europe	Europe	10012378,10013968,10044032,10044044,10047899,10065612	10037175,10038738,10017947,10017947,10022891,10017947	6	OT;DS		201110	10012378,10012378,10020772,10039083,10017885,10022437	Depression(Depression)	10012378	PS	LYRICA	ORAL	75	MG			PREGABALIN	PREGABALIN	8	61
100518041	10051804	20140227	20140402	RANBAXY	91	YR	M			OT	14	2	GB	GB	Europe	Europe	10007515,10014387,10047290	10007541,10022891,10007541	3	LT		2010	10012378,10070592,10070592,10070592,10070592,10070592,10070592	Depression(Depression)	10012378	PS	FLUOXETINE	ORAL	20	MG			FLUOXETINE HYDROCHLORIDE	FLUOXETINE	7	91
100521011	10052101		20140402	MERCK	37	YR	F			MD	14	2	US	US	North America	North America	10005839,10012671,10033645	10022891,10027433,10017947	3	OT;HO			10012378	Depression(Depression)	10012378	PS	REMERON				TABLET		MIRTAZAPINE	MIRTAZAPINE	1	37
100521331	10052133	20140323	20140401		45	YR	F	142	LBS	PH	14	2	US		Not Specified	North America	10008190	10029205	1	LT	HP	20140303	10012378	Depression(Depression)	10012378	PS	ABILIFY	ORAL	5	MG			ARIPIPRAZOLE	ARIPIPRAZOLE	1	45
100524131	10052413	20140317	20140401		43	YR	F	103	LBS		14	2	US		Not Specified	North America	10001497,10002368,10013082,10044565,10069326	10037175,10037175,10018065,10029205,10077536	5	OT		20140313	10012378	Depression(Depression)	10012378	PS	BUPROPION XL						BUPROPION	BUPROPION	1	43
100524261	10052426	20140109	20140401		55	YR	F	118	LBS		14	2	US		Not Specified	North America	10013573,10019303,10052302,10069173	10029205,10022891,10041244,10077536	4	DS;HO		20110701	10012378	Depression(Depression)	10012378	PS	EFFEXOR	ORAL	300	MG			VENLAFAXINE HYDROCHLORIDE	VENLAFAXINE	1	55
100524802	10052480		20140418	BRISTOL MYERS SQUIBB	63	YR	F	99.77	KG	OT	14	2	US	US	North America	North America	10016173,10019196,10021114,10084406	10022117,10022117,10014698,10022117	4	HO			10012378,10021114	Depression(Depression)	10012378	PS	ABILIFY						ARIPIPRAZOLE	ARIPIPRAZOLE	17	63
100527021	10052702	2010	20140402	ABBVIE			F			CN	14	2	FR	FR	Europe	Europe	10016256,10033557,10047899,10053762	10018065,10007541,10022891,10022117	4	OT		201007	10012378,10070592	Depression(Depression)	10012378	PS	DEPAKOTE	ORAL	1500	MG	TABLET		VALPROATE SEMISODIUM	VALPROIC ACID	2
100528381	10052838		20140331	CIPLA	48	YR	M	74.0	KG	OT	14	1	TR		Not Specified	Asia	10007515,10008479,10021015,10047290,10058046	10007541,10018065,10027433,10007541,10022117	5	OT;HO	FGN;HP;LIT		10057840	Major depression(Major depression)	10057840	PS	SERTRALINE		50	MG			SERTRALINE HYDROCHLORIDE	SERTRALINE	1	48
100528572	10052857	201403	20140507	MERCK	66	YR	F			CN	14	2	JP	JP	Asia	Asia	10010144,10012378	10037175,10037175	2	DE		20140304	10012378,10002855,10022437	Depression(Depression)	10012378	PS	REMERON	ORAL	15	MG	TABLET		MIRTAZAPINE	MIRTAZAPINE	3	66
100530031	10053003	20140227	20140402	WATSON	91	YR	M			CN	14	2	GB	GB	Europe	Europe	10007515,10014387,10047290	10007541,10022891,10007541	3	LT		2010	10012378,10070592,10070592,10070592,10070592,10070592,10070592	Depression(Depression)	10012378	PS	FLUOXETINE (UNKNOWN)	ORAL	20	MG	UNK		FLUOXETINE	FLUOXETINE	7	91
100531583	10053158	200412	20140718	ASTRAZENECA	694	MON	M	90.7	KG	CN	14	3	US	US	North America	North America	10008190,10013573,10019468,10020772,10022437,10043966,10047340,10067821,10074903	10029205,10029205,10029205,10047065,10037175,10029104,10013993,10029104,10022117	9	HO;OT			10012378,10012378,10039626,10033666,10005728,10012378,10033666,10061024,10005423,10039626,10022437,10033666,10012378,10039626,10033666,10012378,10039626,10033666	Depression(Depression)	10012378	PS	SEROQUEL	ORAL	200	MG	PROLONGED-RELEASE TABLET	QUETIAPINE FUMARATE	QUETIAPINE FUMARATE	QUETIAPINE	20	57.8333
100532622	10053262	201304	20140507	WATSON	56	YR	F	63	KG	CN	14	2	GB	GB	Europe	Europe	10010947,10013496,10013916,10017577,10042772,10049848	10029205,10029205,10029205,10018065,10029205,10029205	6	OT			10012378,10070592,10070592,10070592,10070592,10015037,10070592,10070592,10070592,10070592,10070592,10070592,10070592	Depression(Depression)	10012378	PS	VENLAFAXINE (UNKNOWN)	ORAL	150	MG	UNK		VENLAFAXINE HYDROCHLORIDE	VENLAFAXINE	13	56
100533391	10053339		20140402	FOREST	42	YR	F			CN	14	2	US	US	North America	North America	10002368,10011469,10012378,10022998,10042458,10074903	10037175,10018065,10037175,10037175,10037175,10022117	6	OT		2013	10012378,10012378,10012378,10083622,10002855,10033664	Depression(Depression)	10012378	PS	VIIBRYD	ORAL	10	MG	TABLET		VILAZODONE HYDROCHLORIDE	VILAZODONE	8	42
100533736	10053373	201303	20140604	PFIZER	34	YR	F	52.2	KG	CN	14	2	US	US	North America	North America	10002368,10002855,10007882,10012174,10013710,10016256,10016322,10019303,10020642,10022000,10025482,10027599,10028035,10030973,10033425,10033557,10033664,10039906,10040831,10046543,10069327	10037175,10037175,10021881,10027433,10018065,10018065,10018065,10022891,10040785,10021881,10018065,10029205,10029205,10017947,10028395,10007541,10037175,10029205,10040785,10038359,10077536	21	OT			10012378,10002855,10040872,10007882,10060945	Depression(Depression)	10012378	PS	VENLAFAXINE HCL	ORAL	150	MG	PROLONGED-RELEASE CAPSULE		VENLAFAXINE HYDROCHLORIDE	VENLAFAXINE	7	34
100534262	10053426	201312	20140707	TEVA	48	YR	M	126	KG	CN	14	3	GB	GB	Europe	Europe	10002368,10003239,10021654,10028411,10030095,10041349	10037175,10028395,10027433,10028395,10018065,10029205	6	DS		201311	10012378	Depression(Depression)	10012378	PS	MIRTAZAPINE.	ORAL				MIRTAZAPINE	MIRTAZAPINE	MIRTAZAPINE	1	48
100534462	10053446	201312	20140710	WATSON	48	YR	M	126	KG	CN	14	3	GB	GB	Europe	Europe	10002368,10003239,10021654,10028411,10030095,10041349	10037175,10028395,10027433,10028395,10018065,10029205	6	DS		201311	10012378	Depression(Depression)	10012378	PS	MIRTAZAPINE (UNKNOWN)	ORAL			UNK	MIRTAZAPINE	MIRTAZAPINE	MIRTAZAPINE	1	48
100535942	10053594		20150417	ELI LILLY AND CO						MD	15	2	US	US	North America	North America	10000555,10002034,10002855,10006475,10009802,10013932,10015677,10017944,10021083,10028974,10036590,10037450,10043554,10062332,10071404,10078069,10083622	10038604,10005329,10037175,10038738,10005329,10029205,10010331,10017947,10027433,10038738,10036585,10007541,10005329,10010331,10022117,10037175,10037175	17	OT;LT;HO;CA		1995	10012378,10012378,10036618,10036618	Depression(Depression)	10012378	PS	PROZAC	ORAL	20	MG	CAPSULE	FLUOXETINE HYDROCHLORIDE	FLUOXETINE HYDROCHLORIDE	FLUOXETINE	20
100536051	10053605		20140402	ELI LILLY AND CO	76	YR	F			CN	14	2	US	US	North America	North America	10010254,10016173,10042772	10022117,10022117,10029205	3	OT			10012378,10070592	Depression(Depression)	10012378	PS	CYMBALTA	UNKNOWN			CAPSULE		DULOXETINE HYDROCHLORIDE	DULOXETINE	3	76
100536112	10053611	20140220	20140429	WATSON	34	YR	F			CN	14	2	IT	IT	Europe	Europe	10012378,10013654,10022524,10058709	10037175,10037175,10037175,10037175	4	HO		20140220	10012378,10022437,10002855	Depression(Depression)	10012378	PS	ZOLPIDEM (UNKNOWN)	ORAL	100	MG	UNK		ZOLPIDEM	ZOLPIDEM	6	34
100537292	10053729	20070827	20140519	PFIZER	1	DY	F			LW	14	2	US	US	North America	North America	10047298,10071408	10010331,10022117	2	OT;CA			10012378	Depression(Depression)	10012378	PS	SERTRALINE HCL	TRANSPLACENTAL					SERTRALINE HYDROCHLORIDE	SERTRALINE	3	0.00273973
100540662	10054066	20090923	20150406	FOREST	54	YR	M			OT	15	2	DK	DK	Europe	Europe	10012373,10016256,10019660,10019663,10020937,10021021,10024264,10028293,10028334,10028411,10038743,10040108,10044565,10049816,10052904,10061296	10029205,10018065,10029205,10019805,10029205,10029205,10029205,10029205,10028395,10028395,10037175,10029205,10029205,10028395,10028395,10029205	16	HO		2009	10012378,10016256,10002855,10070592	Depression(Depression)	10012378	PS	ESCITALOPRAM	ORAL	30	MG		ESCITALOPRAM OXALATE	ESCITALOPRAM OXALATE	ESCITALOPRAM	4	54
100544961	10054496	20131220	20140402	FOREST	62	YR	F	53	KG	OT	14	2	DK	BR	South America	Europe	10005746,10006093,10020843	10047065,10007541,10018065	3	OT;HO		20131001	10012378,10022437	Depression(Depression)	10012378	PS	LEXAPRO	ORAL	5	MG	TABLET		ESCITALOPRAM OXALATE	ESCITALOPRAM	3	62
100548562	10054856		20140409	NOVARTIS	83	YR	M			CN	14	2	COUNTRY NOT SPECIFIED	MX	North America	Not Specified	10013709,10022000,10022998,10027940,10035664,10046571,10061216,10061422	10018065,10021881,10037175,10037175,10021881,10021881,10047065,10037175	8	HO;DE;OT		201312	10012378,10001949,10053762,10061536	Depression(Depression)	10012378	PS	EXELON PATCH	TRANSDERMAL	1	DF	TRANS-THERAPEUTIC-SYSTEM		RIVASTIGMINE	RIVASTIGMINE	5	83
100552451	10055245	20131213	20140403	SANDOZ	1	DY	M	3.23	KG	OT	14	2	DE	DE	Europe	Europe	10021093	10010331	1	CA		20130321	10012378,10054930	Depression(Depression)	10012378	PS	CITALOPRAM	TRANSPLACENTAL	20	MG			CITALOPRAM HYDROBROMIDE	CITALOPRAM	2	0.00273973
100555002	10055500	20140205	20151005	RANBAXY						OT	15	4	GB	GB	Europe	Europe	10016405,10052449	10037175,10037175	2	OT		20140205	10012378,10070592	Depression(Depression)	10012378	PS	SERTRALINE	ORAL	50	MG		SERTRALINE HYDROCHLORIDE	SERTRALINE HYDROCHLORIDE	SERTRALINE	2
100555682	10055568	20140228	20140403	DR REDDYS	59	YR	M	92	KG	MD	14	2	DE	DE	Europe	Europe	10003549,10047700,10061428	10018065,10017947,10027433	3	HO		20140228	10012378	Depression(Depression)	10012378	PS	SERTRALIN	ORAL	50	MG	FILM-COATED TABLET		SERTRALINE HYDROCHLORIDE	SERTRALINE	2	59
100555741	10055574		20140403	DR REDDYS	37	YR	F			MD	14	2	DE	DE	Europe	Europe	10008267,10021789,10036595,10036603,10046763,10073513	10036585,10021881,10036585,10036585,10036585,10022117	6	LT;OT		20111114	10012378	Depression(Depression)	10012378	PS	CITALOPRAM	ORAL					CITALOPRAM HYDROBROMIDE	CITALOPRAM	1	37
100555771	10055577		20140403	DR REDDYS	33	YR	F	80	KG	MD	14	2	DE	DE	Europe	Europe	10006924,10016123,10073513	10042613,10036585,10022117	3	OT		20120505	10012378,10003553,10021114,10003553,10003553,10054930	Depression(Depression)	10012378	PS	VENLAFAXINE	ORAL					VENLAFAXINE HYDROCHLORIDE	VENLAFAXINE	6	33
100557093	10055709	20140318	20140523	ASTRAZENECA	17253	DY	F	63	KG	MD	14	2	FR	FR	Europe	Europe	10014387,10047289,10049813	10022891,10007541,10007541	3	OT		20140306	10057840,10057840,10057840,10057840,10040984,10002855	Major depression(Major depression)	10057840	PS	XEROQUEL	ORAL	50	MG	PROLONGED-RELEASE TABLET		QUETIAPINE FUMARATE	QUETIAPINE	7	47.2685
100557871	10055787	20140226	20140401	DEXCEL	88	YR	F			OT	14	2	GB		Not Specified	Europe	10013710,10029354	10018065,10005329	2	HO	FGN;HP		10012378,10036099,10051055,10010774	Depression(Depression)	10012378	PS	MIRTAZAPINE	ORAL	30	MG			MIRTAZAPINE	MIRTAZAPINE	5	88
100559091	10055909	20140205	20140403	MYLAN	51	YR	F	57.15	KG	CN	14	2	GB	GB	Europe	Europe	10016405,10052449	10037175,10037175	2	OT		20140205	10012378	Depression(Depression)	10012378	PS	SERTRALINE	ORAL	50	MG			SERTRALINE HYDROCHLORIDE	SERTRALINE	2	51
100559191	10055919		20140403	MYLAN			NS			OT	14	2	GB	GB	Europe	Europe	10016193,10073513	10010331,10022117	2	CA		20111117	10012378,10012378	Depression(Depression)	10012378	PS	CITALOPRAM	TRANSPLACENTAL	30	MG			CITALOPRAM HYDROBROMIDE	CITALOPRAM	2
100560431	10056043	20131208	20140401	GLAXOSMITHKLINE	81	YR	M			CN	14	2	HR		Not Specified	Europe	10013395,10028334	10037175,10028395	2	OT;RI	FGN;CSM	20131207	10012378	Depression(Depression)	10012378	PS	PAROXETINE		30	MG			PAROXETINE	PAROXETINE	12	81
100561101	10056110	20140309	20140403	ASTRAZENECA	23390	DY	F			MD	14	2	IT	IT	Europe	Europe	10033295,10058709	10022117,10037175	2	HO;OT		20140309	10012378,10057667,10012378,10057667	Depression(Depression)	10012378	PS	SEROQUEL	ORAL	40	DF	TABLET		QUETIAPINE FUMARATE	QUETIAPINE	4	64.0822
100561131	10056113		20140401	INVAGEN	48	YR	M			MD	14	2	TR		Not Specified	Asia	10007515,10021015,10047290	10007541,10027433,10007541	3	OT;LT	DT;FGN;HP;CR;CSM		10057840	Major depression(Major depression)	10057840	PS	SERTRALINE	ORAL	50	MG			SERTRALINE HYDROCHLORIDE	SERTRALINE	1	48
100561971	10056197	20140308	20140401	GLAXOSMITHKLINE	18	YR	M	167.2	LBS		14	2	NL		Not Specified	Europe	10001488,10013710	10037175,10018065	2	LT	FGN;CSM	201402	10012378,10012378,10012378,10040984,10040984	Depression(Depression)	10012378	PS	FLUOXETINE	ORAL	20	MG			FLUOXETINE HYDROCHLORIDE	FLUOXETINE	5	18
100562041	10056204		20140401	GLAXOSMITHKLINE	47	YR	M			OT	14	2	FR		Not Specified	Europe	10013754	10018065	1	OT;RI	HP;FGN		10012378	Depression(Depression)	10012378	PS	PAROXETINE HYDROCHLORIDE (FORMULATION UNKNOWN) (PAROXETINE HYDROCHLORI	ORAL					PAROXETINE	PAROXETINE	1	47
100565351	10056535		20140403	PFIZER			F			CN	14	2	US	US	North America	North America	10013709,10069221	10018065,10077536	2				10012378	Depression(Depression)	10012378	PS	VENLAFAXINE HCL				PROLONGED-RELEASE CAPSULE		VENLAFAXINE HYDROCHLORIDE	VENLAFAXINE	1
100566423	10056642		20140514	PFIZER	76	YR	M	100	KG	PH	14	2	AU	AU	Oceania	Oceania	10001949,10010305,10013710,10040108	10029205,10037175,10018065,10029205	4	OT			10057840,10046543	Major depression(Major depression)	10057840	PS	PRISTIQ		300	MG	PROLONGED-RELEASE TABLET		DESVENLAFAXINE SUCCINATE MONOHYDRATE	DESVENLAFAXINE	8	76
100567092	10056709	20140205	20151001	WATSON	51	YR	F	57.15	KG	CN	15	4	GB	GB	Europe	Europe	10016405,10052449	10037175,10037175	2	OT		20140205	10012378,10070592	Depression(Depression)	10012378	PS	SERTRALINE	ORAL	50	MG	UNK	SERTRALINE HYDROCHLORIDE	SERTRALINE HYDROCHLORIDE	SERTRALINE	2	51
100567611	10056761		20140403	GLAXOSMITHKLINE	40	YR	M			OT	14	2	US	US	North America	North America	10041349,10042458,10048919,10049666,10060933	10029205,10037175,10018065,10037175,10018065	5	OT			10012378	Depression(Depression)	10012378	PS	WELLBUTRIN	UNKNOWN			UNSPECIFIED TABLET		BUPROPION HYDROCHLORIDE	BUPROPION	7	40
100567651	10056765	201312	20140403	GLAXOSMITHKLINE	50	YR	F			OT	14	2	US	US	North America	North America	10001854,10012373,10061046	10029205,10029205,10037175	3	HO			10012378,10028245	Depression(Depression)	10012378	PS	WELLBUTRIN	UNKNOWN			UNSPECIFIED TABLET		BUPROPION HYDROCHLORIDE	BUPROPION	2	50
100568595	10056859	20130307	20181212	MYLAN	51	YR	F	76.2	KG	OT	18	4	GB	GB	Europe	Europe	10022523,10042464	10022117,10037175	2	HO			10012378,10021114,10037153,10012378,10070592,10033371,10013946,10033371	Depression(Depression)	10012378	PS	CITALOPRAM	ORAL	40	MG	TABLET	CITALOPRAM HYDROBROMIDE	CITALOPRAM HYDROBROMIDE	CITALOPRAM	14	51
100570163	10057016		20190719	PFIZER	61	YR	F			CN	19	3	CA	CA	North America	North America	10013710,10072268,10082200	10018065,10019805,10018065	3	HO			10012378,10002855,10027304,10027304	Depression(Depression)	10012378	PS	SERTRALINE HCL		100	MG		SERTRALINE HYDROCHLORIDE	SERTRALINE HYDROCHLORIDE	SERTRALINE	4	61
100570411	10057041		20140403	PFIZER			F			CN	14	2	US	US	North America	North America	10013709	10018065	1				10012378,10017885	Depression(Depression)	10012378	PS	VENLAFAXINE HCL	ORAL	150	MG	PROLONGED-RELEASE CAPSULE		VENLAFAXINE HYDROCHLORIDE	VENLAFAXINE	2
100570471	10057047		20140403	WATSON			NS			CN	14	2	GB	GB	Europe	Europe	10016193	10010331	1	CA			10012378	Depression(Depression)	10012378	PS	CITALOPRAM (UNKNOWN)	TRANSPLACENTAL	10	MG	UNK		CITALOPRAM	CITALOPRAM	2
100570672	10057067		20140424	ELI LILLY AND CO	60	YR	F			CN	14	2	MX	MX	North America	North America	10033645	10017947	1	OT;HO		201309	10012378	Depression(Depression)	10012378	PS	DULOXETINE HYDROCHLORIDE	ORAL	60	MG	CAPSULE		DULOXETINE HYDROCHLORIDE	DULOXETINE	1	60
100570701	10057070	20130618	20140403	ELI LILLY AND CO	54	YR	F	95	KG	CN	14	2	AU	AU	Oceania	Oceania	10005470,10016256,10028411,10037855,10064990	10022891,10018065,10028395,10040785,10022117	5	OT		20130515	10012378,10058097,10061318	Depression(Depression)	10012378	PS	CYMBALTA	UNKNOWN	60	MG	CAPSULE		DULOXETINE HYDROCHLORIDE	DULOXETINE	6	54
100571791	10057179		20140403	ASTRAZENECA	40	YR	M			CN	14	2	US	US	North America	North America	10011953,10020765,10042458,10049666,10052302,10064385	10018065,10029205,10037175,10037175,10041244,10022117	6	OT			10012378,10036316,10012378,10036316,10012378,10036316,10036316,10012378,10036316,10012378,10036316,10012378,10036316,10012378	Depression(Depression)	10012378	PS	SEROQUEL	ORAL			TABLET		QUETIAPINE FUMARATE	QUETIAPINE	14	40
100572611	10057261		20140403	ASTRAZENECA			NS				14	2	US	US	North America	North America	10001540,10008190	10029205,10029205	2	OT			10012378	Depression(Depression)	10012378	PS	SEROQUEL XR	ORAL	150	MG	PROLONGED-RELEASE TABLET		QUETIAPINE FUMARATE	QUETIAPINE	2
100572741	10057274		20140403	TEVA			NS			OT	14	2	GB	GB	Europe	Europe	10016193	10010331	1	CA		20111117	10012378,10002855	Depression(Depression)	10012378	PS	CITALOPRAM	TRANSPLACENTAL	30	MG			CITALOPRAM HYDROBROMIDE	CITALOPRAM	2
100578691	10057869	20130214	20140404	SANDOZ			NS			OT	14	2	DE	DE	Europe	Europe	10067248	10010331	1	CA		20120505	10012378,10003553,10003553,10003553,10021114,10054930	Depression(Depression)	10012378	PS	VENLAFAXINE	TRANSPLACENTAL					VENLAFAXINE HYDROCHLORIDE	VENLAFAXINE	6
100578721	10057872	20140205	20140402	AUROBINDO	51	YR	F	57.15	KG	CN	14	2	GB		Not Specified	Europe	10016405,10052449	10037175,10037175	2	OT	CSM;FGN	20140205	10012378	Depression(Depression)	10012378	PS	SERTRALINE	ORAL	50	MG			SERTRALINE HYDROCHLORIDE	SERTRALINE	2	51
100578791	10057879		20140404	SANDOZ			NS			OT	14	2	DE	DE	Europe	Europe	10043101	10010331	1	CA		20130113	10012378,10054930	Depression(Depression)	10012378	PS	VENLAFAXINE	TRANSPLACENTAL					VENLAFAXINE HYDROCHLORIDE	VENLAFAXINE	2
100579201	10057920	20140401	20140403		69	YR	M	245	LBS	CN	14	2	US		Not Specified	North America	10013496,10013573,10027175,10069326,10074869,10082201	10029205,10029205,10029205,10077536,10029205,10018065	6	DS	CSM	20140106	10012378	Depression(Depression)	10012378	PS	DULOXETINE	ORAL					DULOXETINE	DULOXETINE	1	69
100579472	10057947	20140308	20140605	AUROBINDO	18	YR	M	79	KG	CN	14	2	NL		Not Specified	Europe	10001488,10013710,10022437	10037175,10018065,10037175	3	LT	CSM;FGN	201312	10012378,10012378,10012378,10012378,10012378	Depression(Depression)	10012378	PS	MIRTAZAPINE		30	MG			MIRTAZAPINE	MIRTAZAPINE	5	18
100579601	10057960	20140227	20140403		37	YR	F	164	LBS		14	2	US		Not Specified	North America	10012378,10013709,10016275,10033371,10061819,10069326,10069327	10037175,10018065,10037175,10018065,10018065,10077536,10077536	7	OT		20140128	10012378	Depression(Depression)	10012378	PS	DUOXETINE HCL	ORAL	1				DULOXETINE HYDROCHLORIDE	DULOXETINE	1	37
100582044	10058204	201401	20140618	PFIZER	43	YR	F			CN	14	2	US	US	North America	North America	10001497	10037175	1			20140101	10012378	Depression(Depression)	10012378	PS	PRISTIQ		50	MG	PROLONGED-RELEASE TABLET		DESVENLAFAXINE SUCCINATE MONOHYDRATE	DESVENLAFAXINE	1	43
100582672	10058267	20140204	20140415	JANSSEN	42	YR	F			MD	14	2	IT	IT	Europe	Europe	10013654,10022523,10053762,10058709	10037175,10022117,10022117,10037175	4	HO			10012378,10012378,10012378,10012378,10012378,10012378	Depression(Depression)	10012378	PS	INVEGA	ORAL			OROS (ORAL OSMOTIC) THERAPEUTIC SYSTEM TABLET		PALIPERIDONE	PALIPERIDONE	6	42
100582821	10058282	2012	20140404	ASTRAZENECA	64	YR	M	104.3	KG	CN	14	2	US	US	North America	North America	10000369,10001497,10002855,10011469,10012378,10013709,10013754,10013968,10019303,10021097,10022437,10039203,10041349,10061822,10074903	10022117,10037175,10037175,10018065,10037175,10018065,10018065,10038738,10022891,10047065,10037175,10022117,10029205,10018065,10022117	15	OT		201205	10012378,10013990,10061920,10012378,10017885,10012378,10012378,10054128,10054128,10005728,10005423	Depression(Depression)	10012378	PS	SEROQUEL XR	ORAL	300	MG	PROLONGED-RELEASE TABLET		QUETIAPINE FUMARATE	QUETIAPINE	11	64
100583631	10058363		20140403				F	122	LBS		14	2	US		Not Specified	North America	10005169,10010254,10013781,10042772	10015919,10022117,10017947,10029205	4	OT	CSM	2002	10012378	Depression(Depression)	10012378	PS	TRAZADONE						TRAZODONE	TRAZODONE	1
100586021	10058602		20140404	MALLINCKRODT	51	YR	M			MD	14	2	US	US	North America	North America	10007776,10014625,10048010,10053615	10037175,10029205,10018065,10022117	4	HO;OT			10012378	Depression(Depression)	10012378	PS	FLUOXETINE	UNKNOWN	40	MG			FLUOXETINE HYDROCHLORIDE	FLUOXETINE	1	51
100590571	10059057	20140128	20140404	PFIZER	18	YR	M	75	KG	MD	14	2	NL	NL	Europe	Europe	10010144	10037175	1	DE		20140113	10012378	Depression(Depression)	10012378	PS	VENLAFAXINE HCL		37.5	MG	PROLONGED-RELEASE CAPSULE		VENLAFAXINE HYDROCHLORIDE	VENLAFAXINE	2	18
100590633	10059063	20130425	20140418	PFIZER	57	YR	F	50	KG	CN	14	2	JP	JP	Asia	Asia	10003549,10005470,10013573,10013931,10050256	10018065,10022891,10029205,10029205,10029205	5	OT;HO		20121017	10012378,10027951,10012378	Depression(Depression)	10012378	PS	JZOLOFT	ORAL	25	MG	FILM-COATED TABLET		SERTRALINE HYDROCHLORIDE	SERTRALINE	4	57
100597101	10059710		20140404	JANSSEN			NS			OT	14	2	MY	NL	Europe	Asia	10001497,10010305,10011906,10013573,10017944,10022437,10033371,10037660,10039906,10044565,10047700,10061920	10037175,10037175,10018065,10029205,10017947,10037175,10018065,10018065,10029205,10029205,10017947,10037175	12	OT;DE			10057840,10057840	Major depression(Major depression)	10057840	PS	METHYLPHENIDATE HYDROCHLORIDE	ORAL	5	MG	SUSTAINED RELEASE TABLETS		METHYLPHENIDATE HYDROCHLORIDE	METHYLPHENIDATE	2
100601891	10060189	201402	20140404	TEVA	36	YR	F	64	KG	CN	14	2	GB	GB	Europe	Europe	10002855,10014062,10042458	10037175,10037175,10037175	3	DS;OT		201402	10012378	Depression(Depression)	10012378	PS	SERTRALINE	ORAL	100	MG			SERTRALINE HYDROCHLORIDE	SERTRALINE	1	36
100602011	10060201		20140404	SANDOZ			F			OT	14	2	DE	DE	Europe	Europe	10046763	10036585	1	LT;OT		20111114	10012378	Depression(Depression)	10012378	PS	CITALOPRAM	ORAL					CITALOPRAM HYDROBROMIDE	CITALOPRAM	1
100604511	10060451	201302	20140404	PFIZER			F	3.9	KG	MD	14	2	DE	DE	Europe	Europe	10067248,10071408	10010331,10022117	2	CA		20120505	10012378,10003553,10003553,10003553,10021114,10054930	Depression(Depression)	10012378	PS	VENLAFAXINE HCL	TRANSPLACENTAL					VENLAFAXINE HYDROCHLORIDE	VENLAFAXINE	6
100604941	10060494	20140226	20140404	WATSON	88	YR	F			CN	14	2	GB	GB	Europe	Europe	10029354	10005329	1	HO			10012378,10070592,10036099,10051055	Depression(Depression)	10012378	PS	MIRTAZAPINE (UNKNOWN)	ORAL	30	MG	UNK		MIRTAZAPINE	MIRTAZAPINE	4	88
100605281	10060528		20140404	PFIZER			NS			MD	14	2	US	US	North America	North America	10020751	10021428	1				10012378	Depression(Depression)	10012378	PS	SERTRALINE HCL						SERTRALINE HYDROCHLORIDE	SERTRALINE	1
100606171	10060617	2013	20140404	PFIZER			M			MD	14	2	DE	DE	Europe	Europe	10043101,10071408	10010331,10022117	2	OT;CA		20130113	10012378,10054930	Depression(Depression)	10012378	PS	VENLAFAXINE HCL	TRANSPLACENTAL	150	MG			VENLAFAXINE HYDROCHLORIDE	VENLAFAXINE	5
100607422	10060742		20140404	ABBVIE			F	130	KG	CN	14	2	BR	BR	South America	South America	10002855,10005746,10005750,10013573,10025310,10025482,10033371,10033425,10043071,10043882,10047899,10064863,10079487,10081572	10037175,10047065,10022891,10029205,10029104,10018065,10018065,10028395,10007541,10013993,10022891,10022891,10041244,10022117	14	OT			10012378,10012378,10012378,10059283,10020772,10054976	Depression(Depression)	10012378	PS	DEPAKENE TABLETS	ORAL	500	MG	TABLET		VALPROATE SODIUM	VALPROIC ACID	6
100619481	10061948	20130307	20140403	AUROBINDO	51	YR	F			MD	14	2	GB		Not Specified	Europe	10022523,10042209,10042464,10065022	10022117,10037175,10037175,10041244	4	HO;OT	HP;FGN		10012378,10013946,10033371,10033371,10070592,10021114	Depression(Depression)	10012378	PS	CITALOPRAM	ORAL	40	MG			CITALOPRAM HYDROBROMIDE	CITALOPRAM	6	51
100621741	10062174		20140407	PFIZER	53	YR	F	76.19	KG	CN	14	2	US	US	North America	North America	10011469,10012378,10014062,10016322,10022437,10042458	10018065,10037175,10037175,10018065,10037175,10037175	6	OT		2007	10012378	Depression(Depression)	10012378	PS	PRISTIQ		100	MG	PROLONGED-RELEASE TABLET		DESVENLAFAXINE SUCCINATE MONOHYDRATE	DESVENLAFAXINE	3	53
100622522	10062252	20140220	20140430	FOREST	52	YR	F	58	KG	OT	14	2	DK	JP	Asia	Europe	10001488,10001854,10042464	10037175,10029205,10037175	3	LT		20140219	10012378,10057667,10002855,10002855,10040984,10040984,10040984	Depression(Depression)	10012378	PS	LEXAPRO	ORAL	10	MG	TABLET		ESCITALOPRAM OXALATE	ESCITALOPRAM	7	52
100625413	10062541	20130823	20140905	FOREST	58	YR	F			CN	14	3	US	US	North America	North America	10002948,10013496,10013887,10016256,10017553,10025482,10027175,10037867,10043882,10046542,10053762	10029205,10029205,10029205,10018065,10021881,10018065,10029205,10040785,10013993,10038359,10022117	11	DS		20130822	10012378	Depression(Depression)	10012378	PS	SAPHRIS	SUBLINGUAL	5	MG	TABLET	ASENAPINE MALEATE	ASENAPINE MALEATE	ASENAPINE	3	58
100627421	10062742	20140321	20140407	TEVA	54	YR	F			PH	14	2	IT	IT	Europe	Europe	10013654	10037175	1	LT		20140321	10012378,10070592	Depression(Depression)	10012378	PS	SERTRALINE	ORAL	500	MG			SERTRALINE HYDROCHLORIDE	SERTRALINE	2	54
100627951	10062795		20140407	TEVA	21	YR	M			CN	14	2	GB	GB	Europe	Europe	10005052,10046528	10038359,10038359	2	OT		201311	10012378	Depression(Depression)	10012378	PS	CITALOPRAM	ORAL					CITALOPRAM HYDROBROMIDE	CITALOPRAM	2	21
100629332	10062933	201210	20140509	PFIZER	61	YR	F	53.06	KG	CN	14	2	US	US	North America	North America	10028997	10029104	1	OT			10012378,10012601	Depression(Depression)	10012378	PS	PRISTIQ				PROLONGED-RELEASE TABLET		DESVENLAFAXINE SUCCINATE MONOHYDRATE	DESVENLAFAXINE	2	61
100629863	10062986	20140121	20140710	BRISTOL MYERS SQUIBB	61	YR	F			MD	14	3	US	US	North America	North America	10055113	10029104	1	DE		20131205	10057840	Major depression(Major depression)	10057840	PS	ABILIFY	ORAL	5	MG		ARIPIPRAZOLE	ARIPIPRAZOLE	ARIPIPRAZOLE	1	61
100630361	10063036	201310	20140327	IMPAX	16	YR	F				14	1	US		Not Specified	North America	10039906	10029205	1	OT	CSM	201310	10012378,10070592	Depression(Depression)	10012378	PS	BUPROPION HYDROCHLORIDE	ORAL	300	MG			BUPROPION HYDROCHLORIDE	BUPROPION	5	16
100634441	10063444	20110915	20140407	FOREST			F			LW	14	2	US	US	North America	North America	10001488,10013462,10016322,10034983,10061422	10037175,10037175,10018065,10041244,10037175	5	OT		201101	10012378,10002855	Depression(Depression)	10012378	PS	LEXAPRO						ESCITALOPRAM OXALATE	ESCITALOPRAM	2
100634591	10063459		20140407	MERCK	52	YR	M			MD	14	2	US	US	North America	North America	10051083	10018065	1				10057840,10057840,10057840,10057840	Major depression(Major depression)	10057840	PS	REMERON	ORAL	15	MG	TABLET		MIRTAZAPINE	MIRTAZAPINE	4	52
100640141	10064014	20120626	20140408	SANDOZ	1	DY	M	2.03	KG	OT	14	2	DE	DE	Europe	Europe	10003664,10011498,10028974,10036590,10052594,10070954	10010331,10010331,10038738,10036585,10029205,10010331	6	CA;OT			10012378	Depression(Depression)	10012378	PS	CITALOPRAM	TRANSPLACENTAL					CITALOPRAM HYDROBROMIDE	CITALOPRAM	1	0.00273973
100643041	10064304	20130505	20140407		23	YR	F	140	LBS	CN	14	2	US		Not Specified	North America	10002368,10014551,10022437,10027940,10042772,10043882,10061422	10037175,10037175,10037175,10037175,10029205,10013993,10037175	7	LT	CSM	20120930	10012378	Depression(Depression)	10012378	PS	CYMBALTA		60	MG			DULOXETINE HYDROCHLORIDE	DULOXETINE	1	23
100643191	10064319		20140404	GLAXOSMITHKLINE			F				14	2	FR		Not Specified	Europe	10009269,10014062,10019477,10026923,10033318,10036590,10045188,10051821,10059138,10084407	10010331,10037175,10010331,10022117,10022891,10036585,10036585,10028395,10017947,10010331	10	CA;RI	FGN	201210	10012378	Depression(Depression)	10012378	PS	PAROXETINE HYDROCHLORIDE		20	MG			PAROXETINE HYDROCHLORIDE	PAROXETINE	1
100643261	10064326	20130626	20140404	GLAXOSMITHKLINE	0	DY	F				14	2	FR		Not Specified	Europe	10009269,10026923,10036590,10045188,10053506	10010331,10022117,10036585,10036585,10010331	5	RI;CA	FGN	201210	10012378	Depression(Depression)	10012378	PS	PAROXETINE HYDROCHLORIDE	TRANSPLACENTAL	20	MG			PAROXETINE HYDROCHLORIDE	PAROXETINE	1	0
100646501	10064650	20140404	20140407				NS				14	2	US		Not Specified	North America	10013709,10069326,10069327	10018065,10077536,10077536	3	OT		20140115	10012378	Depression(Depression)	10012378	PS	BUPROPION HCL XL	ORAL					BUPROPION HYDROCHLORIDE	BUPROPION	1
100646611	10064661	20140224	20140407		89	YR	M	120	LBS		14	2	US		Not Specified	North America	10012735,10069327	10017947,10077536	2	OT		20140224	10012378	Depression(Depression)	10012378	PS	SERTRALINE	ORAL					SERTRALINE HYDROCHLORIDE	SERTRALINE	1	89
100646741	10064674	20140406	20140407		58	YR	F	175	LBS		14	2	US		Not Specified	North America	10010305,10011469,10013754,10016256,10027951,10050464,10057668,10062519,10069326,10069327,10069331	10037175,10018065,10018065,10018065,10037175,10037175,10029205,10037175,10077536,10077536,10077536	11	OT			10012378	Depression(Depression)	10012378	PS	DULOXETINE	ORAL					DULOXETINE	DULOXETINE	1	58
100648681	10064868	20130816	20140407		69	YR	M	106.5	KG	PH	14	2	US		Not Specified	North America	10001540,10002855	10029205,10037175	2	HO		20110204	10012378	Depression(Depression)	10012378	PS	FLUOXETINE	ORAL	30	MG			FLUOXETINE HYDROCHLORIDE	FLUOXETINE	1	69
100649593	10064959	20131001	20140430	ASTRAZENECA	13976	DY	F	55	KG	MD	14	2	AU	AU	Oceania	Oceania	10058929	10037175	1	OT		20130909	10012378	Depression(Depression)	10012378	PS	SEROQUEL XR	ORAL	150	MG	PROLONGED-RELEASE TABLET		QUETIAPINE FUMARATE	QUETIAPINE	2	38.2904
100650473	10065047	2012	20160405	BRISTOL MYERS SQUIBB			F			CN	16	2	US	US	North America	North America	10008190,10028596,10052840	10029205,10007541,10007541	3	OT;HO		201208	10012378,10014011	Depression(Depression)	10012378	PS	ABILIFY	ORAL	10	MG	TABLET	ARIPIPRAZOLE	ARIPIPRAZOLE	ARIPIPRAZOLE	2
100651501	10065150	201402	20140408	SANDOZ	36	YR	F	64	KG	OT	14	2	GB	GB	Europe	Europe	10002855,10014062,10042458	10037175,10037175,10037175	3	DS;OT		201402	10012378	Depression(Depression)	10012378	PS	SERTRALINE	ORAL	100	MG			SERTRALINE HYDROCHLORIDE	SERTRALINE	1	36
100651592	10065159	201401	20140918	WATSON	16	YR	F	63	KG	CN	14	3	DK	DK	Europe	Europe	10024384,10029354,10037087	10005329,10005329,10040785	3	OT		20131227	10012378,10022437	Depression(Depression)	10012378	PS	FLUOXETIN ACTAVIS	ORAL	20	MG	UNK	FLUOXETINE HYDROCHLORIDE	FLUOXETINE HYDROCHLORIDE	FLUOXETINE	2	16
100651611	10065161	20131215	20140408	WATSON	20	YR	F	64	KG	CN	14	2	GB	GB	Europe	Europe	10061920	10037175	1	OT;HO		20130912	10012378,10070592	Depression(Depression)	10012378	PS	CITALOPRAM (UNKNOWN)	ORAL	20	MG	UNK		CITALOPRAM	CITALOPRAM	2	20
100652871	10065287	20131203	20140407		56	YR	M	71.6	KG	PH	14	2	US		Not Specified	North America	10010305,10016256	10037175,10018065	2	HO	HP	20120611	10012378	Depression(Depression)	10012378	PS	LAMOTRIGINE	ORAL	150	MG			LAMOTRIGINE	LAMOTRIGINE	1	56
100653441	10065344	20140327	20140407		42	YR	F			MD	14	2	US		Not Specified	North America	10042727,10069326	10017947,10077536	2		HP	20140326	10057840	Major depression(Major depression)	10057840	PS	FLUOXETINE	ORAL	20	MG			FLUOXETINE HYDROCHLORIDE	FLUOXETINE	1	42
100656872	10065687	201403	20140408	PFIZER	54	YR	M	81.63	KG	CN	14	2	US	US	North America	North America	10012735,10013496,10014062,10016322,10020642,10022437,10026749,10028334,10033775,10079487	10017947,10029205,10037175,10018065,10040785,10037175,10037175,10028395,10029205,10041244	10				10012378,10002855	Depression(Depression)	10012378	PS	EFFEXOR XR				PROLONGED-RELEASE CAPSULE		VENLAFAXINE HYDROCHLORIDE	VENLAFAXINE	2	54
100659281	10065928		20140408	PFIZER			F	88.44	KG	CN	14	2	US	US	North America	North America	10013709	10018065	1			2006	10012378	Depression(Depression)	10012378	PS	EFFEXOR XR				PROLONGED-RELEASE CAPSULE		VENLAFAXINE HYDROCHLORIDE	VENLAFAXINE	1
100660111	10066011		20140408	PFIZER	61	YR	M			OT	14	2	US	US	North America	North America	10013709	10018065	1				10012378	Depression(Depression)	10012378	PS	EFFEXOR XR				PROLONGED-RELEASE CAPSULE		VENLAFAXINE HYDROCHLORIDE	VENLAFAXINE	1	61
100661311	10066131	2011	20140408	PFIZER	58	YR	F	88.44	KG	CN	14	2	US	US	North America	North America	10013709	10018065	1				10012378	Depression(Depression)	10012378	PS	PRISTIQ		100	MG	PROLONGED-RELEASE TABLET		DESVENLAFAXINE SUCCINATE MONOHYDRATE	DESVENLAFAXINE	4	58
100663061	10066306	20090519	20140408	WATSON			F	3.65	KG	CN	14	2	DE	DE	Europe	Europe	10001500	10029205	1	CA;HO			10012378	Depression(Depression)	10012378	PS	SERTRALINE (UNKNOWN)	TRANSPLACENTAL	50	MG	UNK		SERTRALINE	SERTRALINE	1
100663381	10066338	20130626	20140408	WATSON	40	YR	M	103	KG	CN	14	2	DE	DE	Europe	Europe	10039020	10028395	1	LT		201304	10012378,10012378	Depression(Depression)	10012378	PS	CITALOPRAM (UNKNOWN)	ORAL	50	MG	UNK		CITALOPRAM	CITALOPRAM	2	40
100664101	10066410	20080714	20140408	WATSON			F	2.64	KG	CN	14	2	DE	DE	Europe	Europe	10050975,10064655,10067508	10010331,10010331,10036585	3	OT;CA			10012378,10020772,10020772,10054930	Depression(Depression)	10012378	PS	MIRTAZAPINE (UNKNOWN)	TRANSPLACENTAL	.5	MG	UNK		MIRTAZAPINE	MIRTAZAPINE	4
100664167	10066416	201402	20140717	PFIZER			F	65	KG	OT	14	3	BR	BR	South America	South America	10002855,10003549,10008479,10012378,10013709,10016275,10018852,10019196,10019211,10020642,10027175,10028813,10041349,10043071,10047513,10047895,10061428	10037175,10018065,10018065,10037175,10018065,10037175,10047065,10022117,10029205,10040785,10029205,10017947,10029205,10007541,10015919,10022891,10027433	17	OT		20131127	10012378,10057667,10057667,10012378,10002855	Depression(Depression)	10012378	PS	GEODON	ORAL	40	MG	CAPSULE, HARD	ZIPRASIDONE HYDROCHLORIDE\ZIPRASIDONE MESYLATE	ZIPRASIDONE	ZIPRASIDONE	8
100665271	10066527		20140408	TAKEDA			NS			CN	14	2	US	US	North America	North America	10022524	10037175	1	HO			10012378,10039626,10004939,10027940	Depression(Depression)	10012378	PS	BRINTELLIX	ORAL	10	MG	TABLET		VORTIOXETINE HYDROBROMIDE	VORTIOXETINE	5
100665542	10066554	20131002	20140408	TEVA	78	YR	M			MD	14	2	US	US	North America	North America	10007554,10041349	10007541,10029205	2	DE			10012378	Depression(Depression)	10012378	PS	CLOZAPINE	ORAL			TABLET		CLOZAPINE	CLOZAPINE	1	78
100670741	10067074	201402	20140409	LUPIN	36	YR	F	64	KG		14	2	GB	GB	Europe	Europe	10002855,10014062,10042458	10037175,10037175,10037175	3	OT;DS		201402	10012378	Depression(Depression)	10012378	PS	SERTRALINE	ORAL	100	MG			SERTRALINE HYDROCHLORIDE	SERTRALINE	1	36
100674744	10067474	20140320	20140421	AUROBINDO	84	YR	F			PH	14	2	IT		Not Specified	Europe	10005557,10010305,10013654,10027091,10033318,10058709,10064355,10074903	10022891,10037175,10037175,10022117,10022891,10037175,10022117,10022117	8	OT	HP;FGN	20140320	10012378,10002855	Depression(Depression)	10012378	PS	CITALOPRAM	ORAL	30	GTT			CITALOPRAM HYDROBROMIDE	CITALOPRAM	3	84
100675212	10067521		20140725	ELI LILLY AND CO	33	YR	F			OT	14	3	CZ	CZ	Europe	Europe	10001854,10020993,10042458,10048919,10060378,10061428,10070863	10029205,10027433,10037175,10018065,10027433,10027433,10022117	7	HO;OT			10012378,10012378,10070592,10070592,10070592	Depression(Depression)	10012378	PS	OLANZAPINE.	UNKNOWN				OLANZAPINE	OLANZAPINE	OLANZAPINE	5	33
100675681	10067568	20131213	20140408		52	YR	M	95.5	KG	PH	14	2	US		Not Specified	North America	10002855,10009848,10044565	10037175,10029205,10029205	3	HO	HP	20130528	10012378	Depression(Depression)	10012378	PS	BUPROPION	ORAL	200	MG			BUPROPION	BUPROPION	1	52
100676481	10067648	201312	20140409	FOREST	62	YR	F	117	KG	CN	14	2	US	US	North America	North America	10001480,10016256,10016322,10020937,10022437,10022998,10033775,10037087,10047895,10061428,10064805	10029205,10018065,10018065,10029205,10037175,10037175,10029205,10040785,10022891,10027433,10037175	11	OT		201309	10012378,10033371,10012601,10012378,10012378,10005425,10021114,10003246	Depression(Depression)	10012378	PS	VIIBRYD	ORAL	10	MG	TABLET		VILAZODONE HYDROCHLORIDE	VILAZODONE	11	62
100678861	10067886		20140407	APOTEX			F			CN	14	2	US		Not Specified	North America	10008190,10011469,10013709,10013754,10016807,10024570,10030110,10041349,10047899	10029205,10018065,10018065,10018065,10027433,10017947,10017947,10029205,10022891	9	OT	CSM		10012378	Depression(Depression)	10012378	PS	PAROXETINE						PAROXETINE	PAROXETINE	1
100679861	10067986	20021121	20140409	PFIZER			M			LW	14	2	US	US	North America	North America	10010547,10037451,10071408	10010331,10010331,10022117	3	CA;OT			10012378	Depression(Depression)	10012378	PS	ZOLOFT	TRANSPLACENTAL					SERTRALINE HYDROCHLORIDE	SERTRALINE	1
100679891	10067989		20140409	PFIZER			F			LW	14	2	US	US	North America	North America	10002329,10019477,10023506,10024612,10047298,10061076,10069111,10071408,10086700	10047065,10010331,10028395,10029104,10010331,10010331,10047065,10022117,10010331	9	CA;OT			10012378	Depression(Depression)	10012378	PS	ZOLOFT	TRANSPLACENTAL					SERTRALINE HYDROCHLORIDE	SERTRALINE	1
100680201	10068020		20140409	WATSON			M			MD	14	2	GB	GB	Europe	Europe	10033295,10040108	10022117,10029205	2	OT;LT;HO			10012378,10012378,10070592	Depression(Depression)	10012378	PS	CITALOPRAM (UNKNOWN)	UNKNOWN			UNK		CITALOPRAM	CITALOPRAM	3
100680441	10068044	20140318	20140409	FOREST	47	YR	M			OT	14	2	DK	US	North America	Europe	10043248	10022117	1	HO			10057840,10057840,10057840,10057840,10029412,10048908,10048908,10020772	Major depression(Major depression)	10057840	PS	ESCITALOPRAM	ORAL					ESCITALOPRAM OXALATE	ESCITALOPRAM	9	47
100682591	10068259	201403	20140409	PFIZER	61	YR	F	72.6	KG	CN	14	2	US	US	North America	North America	10008531,10013573,10020642	10018065,10029205,10040785	3				10012378	Depression(Depression)	10012378	PS	PRISTIQ		50	MG	PROLONGED-RELEASE TABLET		DESVENLAFAXINE SUCCINATE MONOHYDRATE	DESVENLAFAXINE	1	61
100682732	10068273		20140421	PFIZER			F			CN	14	2	US	US	North America	North America	10012378	10037175	1				10012378	Depression(Depression)	10012378	PS	ZOLOFT						SERTRALINE HYDROCHLORIDE	SERTRALINE	2
100683022	10068302	201309	20140521	PFIZER	33	YR	F	102.04	KG	MD	14	2	US	US	North America	North America	10005724,10005803,10013573,10025482,10027599,10052137,10054211,10058744,10069327,10081478	10022891,10022891,10029205,10018065,10029205,10013993,10007541,10022891,10077536,10022117	10			201109	10057840,10002855,10002855	Major depression(Major depression)	10057840	PS	EFFEXOR XR		300	MG	PROLONGED-RELEASE CAPSULE		VENLAFAXINE HYDROCHLORIDE	VENLAFAXINE	4	33
100684811	10068481		20140409	ELI LILLY AND CO	61	YR	F			PH	14	2	DE	DE	Europe	Europe	10000125,10024690,10025482,10029410,10040984,10043730	10037175,10022891,10018065,10040785,10037175,10022891	6			2013	10012378	Depression(Depression)	10012378	PS	CYMBALTA	UNKNOWN			CAPSULE		DULOXETINE HYDROCHLORIDE	DULOXETINE	2	61
100685711	10068571		20140409	TEVA			F			MD	14	2	DE	DE	Europe	Europe	10046763	10036585	1	OT;LT		20111114	10012378,10057666	Depression(Depression)	10012378	PS	CITALOPRAM	ORAL					CITALOPRAM HYDROBROMIDE	CITALOPRAM	2
100687561	10068756	20120921	20140409	BRISTOL MYERS SQUIBB	60	YR	F	95.24	KG	CN	14	2	US	US	North America	North America	10013946,10019211,10061536	10017947,10029205,10029205	3	OT		20120106	10012378,10002855	Depression(Depression)	10012378	PS	ABILIFY		15	MG			ARIPIPRAZOLE	ARIPIPRAZOLE	8	60
100688783	10068878	20140401	20141003	JANSSEN	30	YR	F	65	KG	CN	14	4	IT	IT	Europe	Europe	10005033,10013654,10022523,10058709,10085233	10038359,10037175,10022117,10037175,10037175	5	OT;HO		20140401	10012378,10070592	Depression(Depression)	10012378	PS	RISPERDAL	ORAL	2	MG	TABLETS	RISPERIDONE	RISPERIDONE	RISPERIDONE	2	30
100689051	10068905	2012	20140409	PFIZER	55	YR	F	92	KG	CN	14	2	BR	BR	South America	South America	10002383,10012601,10024612,10047895,10061216	10007541,10027433,10029104,10022891,10047065	5	OT		2006	10012378,10020772	Depression(Depression)	10012378	PS	FRONTAL	ORAL	2	MG	TABLET		ALPRAZOLAM	ALPRAZOLAM	5	55
100689113	10068911	201308	20140522	PFIZER	58	YR	F	99.77	KG	CN	14	2	US	US	North America	North America	10003285	10028395	1	OT		2011	10012378	Depression(Depression)	10012378	PS	PRISTIQ	ORAL	100	MG	PROLONGED-RELEASE TABLET		DESVENLAFAXINE SUCCINATE MONOHYDRATE	DESVENLAFAXINE	1	58
100689141	10068914		20140409	PFIZER			F			MD	14	2	GB	GB	Europe	Europe	10013395,10013710,10019063,10029350	10037175,10018065,10037175,10029205	4	OT			10012378,10027599	Depression(Depression)	10012378	PS	SERTRALINE HCL	ORAL	50	MG			SERTRALINE HYDROCHLORIDE	SERTRALINE	2
100689151	10068915	20140321	20140409	PFIZER	42	YR	F	73.93	KG	CN	14	2	GB	GB	Europe	Europe	10027091,10042458,10042464	10022117,10037175,10037175	3	LT;OT		20131101	10012397	Depression suicidal(Depression suicidal)	10012397	PS	PREGABALIN	ORAL	300	MG			PREGABALIN	PREGABALIN	5	42
100696491	10069649		20140410	DR REDDYS			F			MD	14	2	GB	GB	Europe	Europe	10013395,10013710,10019063,10029350	10037175,10018065,10037175,10029205	4	OT			10012378,10027599	Depression(Depression)	10012378	PS	SERTRALINE	ORAL	50	MG			SERTRALINE HYDROCHLORIDE	SERTRALINE	2
100697021	10069702	20140324	20140409		49	YR	F	158	LBS		14	2	US		Not Specified	North America	10011469,10012735,10016322,10019211,10022998,10028813,10042458,10069326	10018065,10017947,10018065,10029205,10037175,10017947,10037175,10077536	8	LT;OT		20140324	10012378	Depression(Depression)	10012378	PS	DULOXETINE HCL	ORAL	60	MG			DULOXETINE HYDROCHLORIDE	DULOXETINE	1	49
100697633	10069763	20140301	20140811	PFIZER	64	YR	F	81.63	KG	CN	14	3	US	US	North America	North America	10002855,10011469,10012378,10013709,10069327	10037175,10018065,10037175,10018065,10077536	5				10012378,10002855,10057840,10061024	Depression(Depression)	10012378	PS	NARDIL		15	MG	COATED TABLET	PHENELZINE SULFATE	PHENELZINE SULFATE	PHENELZINE	4	64
100698303	10069830	201404	20140612	PFIZER	59	YR	F	99.77	KG	CN	14	2	US	US	North America	North America	10020642,10025482,10028810,10028813	10040785,10018065,10021881,10017947	4			2011	10012378,10036316	Depression(Depression)	10012378	PS	PRISTIQ		100	MG	PROLONGED-RELEASE TABLET		DESVENLAFAXINE SUCCINATE MONOHYDRATE	DESVENLAFAXINE	4	59
100701611	10070161		20140410	SUN			M	3.04	KG	CN	14	2	DE	DE	Europe	Europe	10043101,10071404	10010331,10022117	2	CA			10012378	Depression(Depression)	10012378	PS	VENLAFAXINE HYDROCHLORIDE 150MG TABLET	TRANSPLACENTAL	150	MG	TABLET		VENLAFAXINE HYDROCHLORIDE	VENLAFAXINE	2
100702291	10070229	20131210	20140408	VALEANT	61	YR	M			PH	14	2	DE		Not Specified	Europe	10033664	10037175	1	OT	HP;FGN		10012378	Depression(Depression)	10012378	PS	ELONTRIL	ORAL					BUPROPION HYDROCHLORIDE	BUPROPION	1	61
100702321	10070232	20131121	20140408	VALEANT	80	YR	M			OT	14	2	IT		Not Specified	Europe	10016173,10028224,10044565,10049848	10022117,10022117,10029205,10029205	4	OT	HP;FGN	20131114	10012378	Depression(Depression)	10012378	PS	ELONTRIL (BUPROPION HYDROCHLORIDE) (PROLONGED-RELEASE TABLET) (BUPROPI	ORAL	150	MG			BUPROPION HYDROCHLORIDE	BUPROPION	4	80
100702842	10070284	20130605	20140605	BRISTOL MYERS SQUIBB	33	YR	M			MD	14	2	US	US	North America	North America	10011906	10018065	1	DE		20130426	10057840	Major depression(Major depression)	10057840	PS	ABILIFY TABS 2 MG	ORAL	2	MG	TABLET		ARIPIPRAZOLE	ARIPIPRAZOLE	7	33
100702961	10070296	20140223	20140410	PFIZER	15	YR	F			MD	14	2	GB	GB	Europe	Europe	10010264,10042458,10051154	10018065,10037175,10037175	3	LT		20140203	10012378	Depression(Depression)	10012378	PS	SERTRALINE HCL	ORAL	50	MG			SERTRALINE HYDROCHLORIDE	SERTRALINE	1	15
100705241	10070524		20140409				M	206	LBS		14	2	US		Not Specified	North America	10011469,10069326	10018065,10077536	2	OT	HP		10012378	Depression(Depression)	10012378	PS	PAROXETINE	ORAL	40	MG			PAROXETINE	PAROXETINE	1
100707372	10070737	20051226	20140519	PFIZER			M			LW	14	2	US	US	North America	North America	10003664,10034130,10043101,10071408	10010331,10010331,10010331,10022117	4	CA;OT		20040609	10012378,10012378	Depression(Depression)	10012378	PS	ZOLOFT	TRANSPLACENTAL					SERTRALINE HYDROCHLORIDE	SERTRALINE	11
100708101	10070810		20140410	TEVA			F			MD	14	2	GB	GB	Europe	Europe	10013395,10013710,10019063,10029350	10037175,10018065,10037175,10029205	4	OT			10012378,10027599	Depression(Depression)	10012378	PS	SERTRALINE	ORAL	50	MG			SERTRALINE HYDROCHLORIDE	SERTRALINE	2
100709351	10070935		20140410	SANDOZ	72	YR	F	68	KG	CN	14	2	BR	BR	South America	South America	10038695,10047895	10038738,10022891	2	OT;DE			10012378	Depression(Depression)	10012378	PS	RAZAPINA	ORAL	30	MG	FILM-COATED TABLET		MIRTAZAPINE	MIRTAZAPINE	2	72
100709552	10070955	200211	20140612	GLAXOSMITHKLINE	58	YR	F			CN	14	2	US	US	North America	North America	10013789,10013952,10016173,10023204,10039227,10040560,10040753,10043913,10050392,10058080	10038738,10038738,10022117,10022117,10028395,10047065,10021881,10042613,10022117,10021881	10	HO		2002	10012378,10028164	Depression(Depression)	10012378	PS	LAMICTAL	ORAL	100	MG	TABLET		LAMOTRIGINE	LAMOTRIGINE	19	58
100709631	10070963		20140410	MYLAN	60	YR	F	61.24	KG	CN	14	2	US	US	North America	North America	10012378,10039906,10042458,10079487,10082201	10037175,10029205,10037175,10041244,10018065	5	OT			10012378	Depression(Depression)	10012378	PS	EMSAM (SELEGILINE TRANSDERMAL SYSTEM)	TRANSDERMAL	12	MG	TRANSDERMAL PATCH		SELEGILINE	SELEGILINE	3	60
100710591	10071059		20140410	ABBVIE	40	YR	M			CN	14	2	US	US	North America	North America	10040984,10042458,10049666,10079487	10037175,10037175,10037175,10041244	4	OT			10012378,10036316,10012378,10036316,10012378,10036316,10036316,10012378,10036316,10012378,10036316,10012378,10036316,10012378	Depression(Depression)	10012378	PS	DEPAKOTE				TABLET		VALPROATE SEMISODIUM	VALPROIC ACID	14	40
100710611	10071061		20140410	FOREST			M			OT	14	2	DK	CH	Europe	Europe	10001597,10024855	10018065,10029205	2	OT			10012378	Depression(Depression)	10012378	PS	ESCITALOPRAM						ESCITALOPRAM OXALATE	ESCITALOPRAM	1
100711171	10071117	201402	20140410	WATSON	36	YR	F	64	KG	CN	14	2	GB	GB	Europe	Europe	10002855,10014062,10042458	10037175,10037175,10037175	3	OT;DS		201402	10012378	Depression(Depression)	10012378	PS	SERTRALINE (UNKNOWN)	ORAL	100	MG	UNK		SERTRALINE	SERTRALINE	1	36
100712751	10071275	20140120	20140410	ELI LILLY AND CO	58	YR	F	75	KG	CN	14	2	IT	IT	Europe	Europe	10002942,10003549,10012378,10041349	10037175,10018065,10037175,10029205	4	OT		20131001	10012378	Depression(Depression)	10012378	PS	CYMBALTA	ORAL	30	MG	CAPSULE		DULOXETINE HYDROCHLORIDE	DULOXETINE	2	58
100713091	10071309	201301	20140410	PFIZER	57	YR	F	99.7	KG	CN	14	2	US	US	North America	North America	10012601	10027433	1	OT		1996	10012378,10012378	Depression(Depression)	10012378	PS	EFFEXOR XR	ORAL	150	MG	PROLONGED-RELEASE CAPSULE		VENLAFAXINE HYDROCHLORIDE	VENLAFAXINE	2	57
100716341	10071634	201402	20140411	RANBAXY	36	YR	F	64	KG	OT	14	2	GB	GB	Europe	Europe	10002855,10014062,10042458	10037175,10037175,10037175	3	OT;DS		201402	10012378	Depression(Depression)	10012378	PS	SERTRALINE	ORAL	100	MG			SERTRALINE HYDROCHLORIDE	SERTRALINE	1	36
100716681	10071668	20140321	20140411	RANBAXY	54	YR	F			OT	14	2	IT	IT	Europe	Europe	10013654	10037175	1	LT		20140321	10012378,10070592	Depression(Depression)	10012378	PS	SERTRALINE	ORAL	500	MG			SERTRALINE HYDROCHLORIDE	SERTRALINE	2	54
100719992	10071999	20131123	20140423	VALEANT	45	YR	F	143	LBS	MD	14	2	US		Not Specified	North America	10000381,10003988,10039906	10022117,10028395,10029205	3	HO;OT	HP		10012378,10017577	Depression(Depression)	10012378	PS	WELLBUTRIN		150	MG			BUPROPION HYDROCHLORIDE	BUPROPION	4	45
100720031	10072003	1996	20140314	AUROBINDO	67	YR	M				14	1	GB		Not Specified	Europe	10008479,10008611,10013710,10046555	10018065,10042613,10018065,10038359	4	HO;OT	CSM;FGN	1996	10012378,10008479	Depression(Depression)	10012378	PS	CITALOPRAM	ORAL					CITALOPRAM HYDROBROMIDE	CITALOPRAM	2	67
100720751	10072075	20140321	20140409	AUROBINDO	54	YR	F			PH	14	2	IT		Not Specified	Europe	10013654	10037175	1	LT	HP;FGN	20140321	10012378,10070592	Depression(Depression)	10012378	PS	SERTRALINE (SERTRALINE)	ORAL	500	MG			SERTRALINE	SERTRALINE	2	54
100720771	10072077	20140307	20140409	AUROBINDO	34	YR	F	62.7	KG	MD	14	2	GB		Not Specified	Europe	10003239,10047942	10028395,10022891	2	OT;HO	FGN;HP	20140305	10012378	Depression(Depression)	10012378	PS	MIRTAZAPINE	ORAL	15	MG			MIRTAZAPINE	MIRTAZAPINE	2	34
100721021	10072102	20140301	20140410		39	YR	F	200	LBS		14	2	US		Not Specified	North America	10012378,10022998,10027951,10069326,10069327,10082201	10037175,10037175,10037175,10077536,10077536,10018065	6	OT		20140301	10012378	Depression(Depression)	10012378	PS	BUPROPION XL	ORAL					BUPROPION	BUPROPION	1	39
100721451	10072145	20120301	20140410		20	YR	F	125	LBS		14	2	US		Not Specified	North America	10002511,10002652,10006550,10010264,10020937,10022437,10022524,10031085,10036316,10040477,10051154,10052302,10061402,10067620,10077753	10037175,10037175,10037175,10018065,10029205,10037175,10037175,10037175,10037175,10038604,10037175,10041244,10038604,10022891,10037175	15	DS;OT			10057840	Major depression(Major depression)	10057840	PS	LEXAPRO	ORAL					ESCITALOPRAM OXALATE	ESCITALOPRAM	1	20
100722561	10072256		20140411	SUN	45	YR	M			OT	14	2	IN	IN	Asia	Asia	10012206,10013710	10022117,10018065	2	OT			10012378,10024758	Depression(Depression)	10012378	PS	LITHIUM	ORAL	500	MG	TABLET		LITHIUM	LITHIUM	2	45
100725161	10072516		20140411	FOREST	37	YR	F			OT	14	2	DK	DE	Europe	Europe	10008267,10036556,10036603,10046763,10056254	10036585,10036585,10036585,10036585,10021881	5	LT;OT		20111114	10012378	Depression(Depression)	10012378	PS	CITALOPRAM	ORAL					CITALOPRAM HYDROBROMIDE	CITALOPRAM	1	37
100726232	10072623		20140507	AUROBINDO	21	YR	M				14	2	GB		Not Specified	Europe	10005052,10046528	10038359,10038359	2	OT	CSM;FGN	201311	10012378	Depression(Depression)	10012378	PS	CITALOPRAM	ORAL					CITALOPRAM HYDROBROMIDE	CITALOPRAM	3	21
100727231	10072723		20140409	GLAXOSMITHKLINE			M				14	2	GB		Not Specified	Europe	10062026	10022891	1	HO	CSM;FGN		10012378	Depression(Depression)	10012378	PS	PAROXETINE HYDROCHLORIDE (FORMULATION UNKNOWN) (PAROXETINE HYDROCHLORI						PAROXETINE	PAROXETINE	2
100731991	10073199		20140411	PFIZER			M			CN	14	2	JP	JP	Asia	Asia	10061019	10029104	1	OT			10012378	Depression(Depression)	10012378	PS	JZOLOFT				FILM-COATED TABLET		SERTRALINE HYDROCHLORIDE	SERTRALINE	1
100735651	10073565	20140321	20140411	WATSON	54	YR	F			CN	14	2	IT	IT	Europe	Europe	10013654	10037175	1	LT		20140321	10012378,10070592	Depression(Depression)	10012378	PS	SERTRALINE (UNKNOWN)	ORAL	500	MG	UNK		SERTRALINE	SERTRALINE	2	54
100735891	10073589	20140314	20140411	FOREST			F	55	KG	OT	14	2	DK	CH	Europe	Europe	10001497,10002855,10005750,10005911,10012735,10013573,10013954,10016256,10017577,10019211,10019303,10020642,10020910,10022437,10024642,10028813,10033557,10040108,10043071,10044565,10045555,10047700,10050256,10052302,10056407	10037175,10037175,10022891,10022891,10017947,10029205,10037175,10018065,10018065,10029205,10022891,10040785,10038738,10037175,10037175,10017947,10007541,10029205,10007541,10029205,10029205,10017947,10029205,10041244,10041244	25	OT		20140314	10012378,10043079,10027304,10022437	Depression(Depression)	10012378	PS	ESCITALOPRAM	ORAL	5	MG	TABLET		ESCITALOPRAM OXALATE	ESCITALOPRAM	4
100736041	10073604	20140208	20140411	FOREST	16	YR	F			OT	14	2	DK	FR	Europe	Europe	10010893,10053762	10037175,10022117	2	HO		201401	10012378,10042458,10012378,10042458	Depression(Depression)	10012378	PS	ESCITALOPRAM	ORAL			COATED TABLET		ESCITALOPRAM OXALATE	ESCITALOPRAM	8	16
100738591	10073859	20140307	20140413	MYLAN	34	YR	F	62.7	KG	MD	14	2	GB	GB	Europe	Europe	10003239,10012735,10021021,10026865,10047942,10054106,10064470	10028395,10017947,10029205,10018065,10022891,10028395,10028395	7	OT;HO		20140305	10012378,10002855,10020929	Depression(Depression)	10012378	PS	MIRTAZAPINE	ORAL	15	MG	TABLET		MIRTAZAPINE	MIRTAZAPINE	3	34
100738821	10073882	20140308	20140413	MYLAN	50	YR	F			MD	14	2	IT	IT	Europe	Europe	10001540,10010778,10038743	10029205,10037175,10037175	3	OT		20130101	10012378,10012378,10012378,10070592	Depression(Depression)	10012378	PS	OLANZAPINE		5	MG			OLANZAPINE	OLANZAPINE	4	50
100746964	10074696		20150525	JANSSEN			F			CN	15	2	US	US	North America	North America	10014551,10036485,10045188,10053762,10073513	10037175,10036585,10036585,10022117,10022117	5	OT		20020104	10027599,10012378,10070592,10070592,10070592,10070592,10070592,10070592,10070592,10070592,10027599,10070592,10017553,10070592,10070592,10070592,10027599,10070592,10070592,10070592,10019211,10019211,10002855,10002855,10012378,10012378,10002855	Depression(Depression)	10012378	PS	TOPAMAX	ORAL	100	MG	TABLETS	TOPIRAMATE	TOPIRAMATE	TOPIRAMATE	28
100754181	10075418	20140223	20140414	DR REDDYS	15	YR	F			MD	14	2	GB	GB	Europe	Europe	10010264,10042458,10051154	10018065,10037175,10037175	3	LT		20140203	10012378	Depression(Depression)	10012378	PS	SERTRALINE	ORAL	50	MG			SERTRALINE HYDROCHLORIDE	SERTRALINE	1	15
100755421	10075542		20140414	MYLAN	21	YR	M			CN	14	2	GB	GB	Europe	Europe	10005052,10046528	10038359,10038359	2	OT		201311	10012378,10012378	Depression(Depression)	10012378	PS	CITALOPRAM		20	MG			CITALOPRAM HYDROBROMIDE	CITALOPRAM	2	21
100755965	10075596	20160717	20171221	ELI LILLY AND CO	18	YR	F			MD	17	4	US	US	North America	North America	10003664,10008479,10019273,10040741,10040752,10071404	10010331,10018065,10010331,10007541,10007541,10022117	6	CA			10012378	Depression(Depression)	10012378	PS	PROZAC	TRANSPLACENTAL	20	MG		FLUOXETINE HYDROCHLORIDE	FLUOXETINE HYDROCHLORIDE	FLUOXETINE	1	18
100755986	10075598		20160125	ELI LILLY AND CO			F			LW	16	1	US	US	North America	North America	10000269,10003664,10006164,10028974,10034130,10038867,10061532,10071404	10021881,10010331,10010331,10038738,10010331,10015919,10007541,10022117	8	HO;OT;CA			10012378,10054128,10003553,10013968,10022972,10027599,10027599	Depression(Depression)	10012378	PS	PROZAC	TRANSPLACENTAL	40	MG		FLUOXETINE HYDROCHLORIDE	FLUOXETINE HYDROCHLORIDE	FLUOXETINE	8
100756053	10075605		20140516	ELI LILLY AND CO	39	YR	F	60	KG	CN	14	2	DE	DE	Europe	Europe	10008267,10073513	10036585,10022117	2	HO		20130710	10057840,10070592,10070592,10070592,10070592	Major depression(Major depression)	10057840	PS	CYMBALTA	ORAL	60	MG	CAPSULE		DULOXETINE HYDROCHLORIDE	DULOXETINE	5	39
100756647	10075664		20160819	ELI LILLY AND CO				3.79	KG	LW	16	3	US	US	North America	North America	10003011,10011224,10013950,10044703,10046306,10053421,10056397,10057453,10061052,10061148,10071404,10074640	10021881,10038738,10017947,10010331,10021881,10038738,10038738,10047065,10010331,10027433,10022117,10007541	12	HO;CA;OT			10012378	Depression(Depression)	10012378	PS	PROZAC	TRANSPLACENTAL				FLUOXETINE HYDROCHLORIDE	FLUOXETINE HYDROCHLORIDE	FLUOXETINE	1
100756675	10075667	19981220	20171006	ELI LILLY AND CO	0	DY				MD	17	4	US	US	North America	North America	10001488,10008190,10012559,10019211,10020508,10027534,10029223,10030942,10036590,10039906,10041953,10044126,10044403,10048824,10050183,10051290,10061024,10071404,10083622,10086695	10037175,10029205,10018065,10029205,10029205,10010331,10029205,10029205,10036585,10029205,10037175,10010331,10038738,10029205,10010331,10029205,10007541,10022117,10037175,10010331	20	HO;OT;CA			10012378	Depression(Depression)	10012378	PS	PROZAC	TRANSPLACENTAL	20	MG		FLUOXETINE HYDROCHLORIDE	FLUOXETINE HYDROCHLORIDE	FLUOXETINE	7	0
100758323	10075832		20150619	ELI LILLY AND CO						MD	15	2	US	US	North America	North America	10011878,10018852,10019196,10043101,10045210,10050584,10061422,10063844,10071404	10013993,10047065,10022117,10010331,10013993,10022117,10037175,10037175,10022117	9	CA;OT			10012378	Depression(Depression)	10012378	PS	PROZAC	TRANSPLACENTAL				FLUOXETINE HYDROCHLORIDE	FLUOXETINE HYDROCHLORIDE	FLUOXETINE	1
100758344	10075834		20150630	ELI LILLY AND CO			F			MD	15	2	US	US	North America	North America	10036079,10041092,10049889,10061159,10070531,10071404	10036585,10036585,10010331,10028395,10036585,10022117	6	CA;OT			10012378,10012378	Depression(Depression)	10012378	PS	PROZAC	TRANSPLACENTAL	10	MG		FLUOXETINE HYDROCHLORIDE	FLUOXETINE HYDROCHLORIDE	FLUOXETINE	6
100758351	10075835		20140414	ELI LILLY AND CO			M			CN	14	2	US	US	North America	North America	10010774,10012441,10013781,10027175,10037249,10037888,10061422	10017947,10040785,10017947,10029205,10037175,10021881,10037175	7	OT		20140311	10012378,10061284,10070592,10070592,10070592,10070592,10070592,10070592,10070592	Depression(Depression)	10012378	PS	DULOXETINE HYDROCHLORIDE	UNKNOWN	30	MG	CAPSULE		DULOXETINE HYDROCHLORIDE	DULOXETINE	9
100758375	10075837	19960409	20150810	ELI LILLY AND CO	47	YR	M	66	KG	MD	15	3	FR	FR	Europe	Europe	10002855,10003549,10012218,10012239,10019063,10029333,10033864,10039626,10041317,10042464,10057667,10061920	10037175,10018065,10037175,10037175,10037175,10037175,10037175,10037175,10037175,10037175,10037175,10037175	12	HO;OT		19960405	10012378,10070592,10070592,10012378,10070592,10070592,10070592	Depression(Depression)	10012378	PS	PROZAC	ORAL	20	MG		FLUOXETINE HYDROCHLORIDE	FLUOXETINE HYDROCHLORIDE	FLUOXETINE	13	47
100758981	10075898		20140414	ELI LILLY AND CO	21	YR	F			CN	14	2	GB	GB	Europe	Europe	10013709,10039897	10018065,10029205	2	OT			10012378,10029897	Depression(Depression)	10012378	PS	PROZAC	ORAL	20	MG	ORAL LIQUID		FLUOXETINE HYDROCHLORIDE	FLUOXETINE	2	21
100759581	10075958	20130912	20140414	FOREST	41	YR	F			OT	14	2	DK	FR	Europe	Europe	10001053,10001854,10033295,10035669	10038738,10029205,10022117,10021881	4	LT;HO			10012378	Depression(Depression)	10012378	PS	ESCITALOPRAM	ORAL					ESCITALOPRAM OXALATE	ESCITALOPRAM	3	41
100765491	10076549	20140410	20140411		56	YR	F	144	LBS		14	2	US		Not Specified	North America	10000087,10002855,10012735,10016322,10022437	10017947,10037175,10017947,10018065,10037175	5	OT		20140409	10012378	Depression(Depression)	10012378	PS	ESCITALOPRAM	ORAL					ESCITALOPRAM OXALATE	ESCITALOPRAM	1	56
100765571	10076557	20140325	20140414	PFIZER	38	YR	F	81.63	KG	MD	14	2	US	US	North America	North America	10037153	10040785	1			201401	10012378,10083622,10083622,10033371,10002855	Depression(Depression)	10012378	PS	PRISTIQ		50	MG	PROLONGED-RELEASE TABLET		DESVENLAFAXINE SUCCINATE MONOHYDRATE	DESVENLAFAXINE	5	38
100768011	10076801		20140414	ACTAVIS	36	YR	M			MD	14	2	KR	KR	Asia	Asia	10046555	10038359	1	OT			10012378,10012378,10012378	Depression(Depression)	10012378	PS	DULOXETINE (UNKNOWN)	UNKNOWN	60	MG	UNK		DULOXETINE	DULOXETINE	4	36
100769272	10076927	201402	20140422	GLAXOSMITHKLINE	73	YR	M			PH	14	2	JP		Not Specified	Asia	10002500	10015919	1	RI	FGN;HP	201101	10057840,10057840	Major depression(Major depression)	10057840	PS	PAROXETINE HYDROCHLORIDE	ORAL	25	MG			PAROXETINE HYDROCHLORIDE	PAROXETINE	3	73
100769711	10076971	201009	20140414	ELI LILLY AND CO	45	YR	F			CN	14	2	US	US	North America	North America	10002855,10012378,10013754,10018429,10020772,10028813,10033775,10047899,10049046,10076573	10037175,10037175,10018065,10027433,10047065,10017947,10029205,10022891,10014698,10022117	10	HO;OT		2008	10012378,10002855,10048439	Depression(Depression)	10012378	PS	CYMBALTA	UNKNOWN	60	MG	CAPSULE		DULOXETINE HYDROCHLORIDE	DULOXETINE	3	45
100769861	10076986	20140307	20140414	WATSON	34	YR	F	63	KG	CN	14	2	GB	GB	Europe	Europe	10003239,10012735,10021021,10026865,10047942,10054106,10064470	10028395,10017947,10029205,10018065,10022891,10028395,10028395	7	HO;OT		20140305	10012378,10002855,10020929	Depression(Depression)	10012378	PS	MIRTAZAPINE (UNKNOWN)	ORAL	15	MG	UNK		MIRTAZAPINE	MIRTAZAPINE	3	34
100770111	10077011	201402	20140410	AUROBINDO	36	YR	F	64	KG	CN	14	2	GB		Not Specified	Europe	10002855,10013950,10042458	10037175,10017947,10037175	3	DS;OT	CSM;FGN	201402	10012378	Depression(Depression)	10012378	PS	SERTRALINE	ORAL	100	MG			SERTRALINE HYDROCHLORIDE	SERTRALINE	1	36
100770411	10077041		20140414	WATSON	21	YR	M			CN	14	2	GB	GB	Europe	Europe	10005052,10046528	10038359,10038359	2	OT			10012378	Depression(Depression)	10012378	PS	CITALOPRAM (UNKNOWN)	ORAL	10	MG	UNK		CITALOPRAM	CITALOPRAM	2	21
100770491	10077049		20140414	MYLAN	0	YR	M	3.04	KG	MD	14	2	DE	DE	Europe	Europe	10043101,10071404	10010331,10022117	2	CA		20130113	10012378,10054930	Depression(Depression)	10012378	PS	VENLAFAXINE	TRANSPLACENTAL					VENLAFAXINE HYDROCHLORIDE	VENLAFAXINE	2	0
100770571	10077057	20130214	20140414	MYLAN	1	DY	F	3.9	KG	MD	14	2	DE	DE	Europe	Europe	10067248,10071404	10010331,10022117	2	CA		20120505	10012378,10003553,10003553,10003553,10021114,10054930	Depression(Depression)	10012378	PS	VENLAFAXINE	TRANSPLACENTAL	150	MG			VENLAFAXINE HYDROCHLORIDE	VENLAFAXINE	6	0.00273973
100770641	10077064	20131213	20140414	MYLAN	1	DY	M	3.23	KG	MD	14	2	DE	DE	Europe	Europe	10021093,10071404	10010331,10022117	2	CA		20130321	10012378,10054930	Depression(Depression)	10012378	PS	CITALOPRAM	TRANSPLACENTAL	20	MG			CITALOPRAM HYDROBROMIDE	CITALOPRAM	2	0.00273973
100770691	10077069	20120626	20140414	MYLAN	1	DY	M	2.03	KG	OT	14	2	DE	DE	Europe	Europe	10003664,10011498,10028974,10036590,10052594,10070954,10073513	10010331,10010331,10038738,10036585,10029205,10010331,10022117	7	CA		20111114	10012378	Depression(Depression)	10012378	PS	CITALOPRAM	TRANSPLACENTAL					CITALOPRAM HYDROBROMIDE	CITALOPRAM	1	0.00273973
100771322	10077132	2012	20140528	FOREST	78	YR	F			CN	14	2	US	US	North America	North America	10012378,10048592	10037175,10028395	2	OT		2011	10012378,10003658,10013946	Depression(Depression)	10012378	PS	LEXAPRO	ORAL	20	MG	TABLET		ESCITALOPRAM OXALATE	ESCITALOPRAM	3	78
100779511	10077951	201401	20140415	MERCK	77	YR	M			MD	14	2	GB	GB	Europe	Europe	10000381,10039906,10042772	10022117,10029205,10029205	3	OT		201401	10012378	Depression(Depression)	10012378	PS	MIRTAZAPINE	ORAL	60	MG	STANDARD SOLUTION		MIRTAZAPINE	MIRTAZAPINE	3	77
100783573	10078357	20090224	20140512	VALEANT	40	YR	M			OT	14	2	SE		Not Specified	Europe	10001949,10005910,10013710,10014009,10015090,10016322,10039737,10039906,10041349,10048727,10050584,10061422,10064355	10029205,10022891,10018065,10013993,10038738,10018065,10022117,10029205,10029205,10029205,10022117,10037175,10022117	13	HO;OT	HP;FGN	20090224	10012378,10019211,10019211	Depression(Depression)	10012378	PS	VOXRA	ORAL	600	MG			BUPROPION HYDROCHLORIDE	BUPROPION	9	40
100784681	10078468	20140320	20140415	ELI LILLY AND CO	40	YR	NS			CN	14	2	JP	JP	Asia	Asia	10021328,10051398	10017947,10029104	2	OT		20140301	10012378	Depression(Depression)	10012378	PS	CYMBALTA	ORAL	20	MG	CAPSULE		DULOXETINE HYDROCHLORIDE	DULOXETINE	1	40
100790581	10079058	2013	20140411		42	YR	F	208	LBS		14	2	US		Not Specified	North America	10002368,10048010,10061422	10037175,10018065,10037175	3	OT		2012	10012378	Depression(Depression)	10012378	PS	FLUVOXAMINE	ORAL					FLUVOXAMINE	FLUVOXAMINE	17	42
100791204	10079120	20080915	20141126	PFIZER			F	3.2	KG	LW	14	4	US	US	North America	North America	10003664,10010356,10028974,10034130,10034708,10044640,10048785,10071408	10010331,10010331,10038738,10010331,10010331,10007541,10010331,10022117	8	HO;OT;CA			10012378,10053963	Depression(Depression)	10012378	PS	EFFEXOR	TRANSPLACENTAL	150	MG		VENLAFAXINE HYDROCHLORIDE	VENLAFAXINE HYDROCHLORIDE	VENLAFAXINE	35
100791631	10079163		20140415	WATSON	35	YR	F	113	KG	OT	14	2	US	US	North America	North America	10013710,10062300	10018065,10022117	2	OT			10057840,10057285,10058073,10021724,10021724,10025445,10070592,10070592,10058073,10021724	Major depression(Major depression)	10057840	PS	QUETIAPINE (AGPTC)	UNKNOWN	300	MG	UNK		QUETIAPINE	QUETIAPINE	10	35
100791821	10079182		20140415	ELI LILLY AND CO	44	YR	M			CN	14	2	US	US	North America	North America	10003239,10003246,10003285,10005956,10006811,10013916,10013952,10023232,10028391,10029148,10039227,10047943,10048959,10061529	10028395,10028395,10028395,10028395,10028395,10029205,10038738,10028395,10028395,10038359,10028395,10022891,10018065,10018065	14	OT		2006	10012378,10003239	Depression(Depression)	10012378	PS	CYMBALTA	UNKNOWN	30	MG	CAPSULE		DULOXETINE HYDROCHLORIDE	DULOXETINE	16	44
100792053	10079205	20131130	20140609	FOREST	55	YR	F	129	KG	MD	14	2	US	US	North America	North America	10007559,10007632,10007737,10016173,10037400,10060820	10007541,10007541,10029205,10022117,10038738,10022117	6	OT;HO		20131115	10012378,10029223,10012601,10062060,10017885,10020772,10012378,10012378,10012378,10012378,10012378,10012378,10012378	Depression(Depression)	10012378	PS	VIIBRYD	ORAL	10	MG	TABLET		VILAZODONE HYDROCHLORIDE	VILAZODONE	15	55
100792611	10079261	20140412	20140414		57	YR	F				14	2	US		Not Specified	North America	10012442,10070863	10040785,10022117	2			20130628	10057840	Major depression(Major depression)	10057840	PS	EMSAM		12	MG			SELEGILINE	SELEGILINE	1	57
100792781	10079278	20131206	20140414		56	YR	F	125	LBS		14	2	US		Not Specified	North America	10012378,10069326	10037175,10077536	2			20131213	10012378	Depression(Depression)	10012378	PS	VENLAFAXINE HCL ER	ORAL					VENLAFAXINE HYDROCHLORIDE	VENLAFAXINE	1	56
100796921	10079692		20140414		27	YR	F	100	LBS		14	2	US		Not Specified	North America	10001949,10005724,10008531,10009866,10012174,10016322,10017577,10020937,10022437,10028813,10029412,10041466,10060800,10061422,10061428	10029205,10022891,10018065,10040785,10027433,10018065,10018065,10029205,10037175,10017947,10037175,10029205,10047065,10037175,10027433	15	HO		201011	10057840	Major depression(Major depression)	10057840	PS	SEROQUEL XR	ORAL	150	MG			QUETIAPINE FUMARATE	QUETIAPINE	1	27
100796941	10079694	20140222	20140415	ABBVIE	57	YR	NS			MD	14	2	IT	IT	Europe	Europe	10037660,10059361	10018065,10007541	2	OT			10077804	Persistent depressive disorder(Persistent depressive disorder)	10077804	PS	VALPROATE SODIUM/VALPROIC ACID	ORAL	100	MG			VALPROIC ACID	VALPROIC ACID	1	57
100797652	10079765		20140508	GLAXOSMITHKLINE	46	YR	F			CN	14	2	US	US	North America	North America	10011906,10039906	10018065,10029205	2	DE		20130620	10012378	Depression(Depression)	10012378	PS	LAMICTAL	UNKNOWN	200	MG	TABLET		LAMOTRIGINE	LAMOTRIGINE	1	46
100799312	10079931	20130426	20140415	WATSON	19	YR	F			CN	14	2	IT	IT	Europe	Europe	10034721,10042464	10037175,10037175	2	OT		20130426	10012378,10012378	Depression(Depression)	10012378	PS	SERTRALINE HYDROCHLORIDE (UNKNOWN)	ORAL	100	MG	UNK		SERTRALINE HYDROCHLORIDE	SERTRALINE	2	19
100800531	10080053	201403	20140415	FOREST	58	YR	F			OT	14	2	US	US	North America	North America	10042458,10071238	10037175,10037175	2	OT;HO		201403	10057840,10057840	Major depression(Major depression)	10057840	PS	FETZIMA		20	MG	CAPSULE		LEVOMILNACIPRAN HYDROCHLORIDE	LEVOMILNACIPRAN	2	58
100801191	10080119		20140415	SANDOZ	27	YR	F			OT	14	2	GB	GB	Europe	Europe	10013916,10040026	10029205,10029205	2	OT			10012378	Depression(Depression)	10012378	PS	CITALOPRAM	ORAL	20	MG			CITALOPRAM HYDROBROMIDE	CITALOPRAM	2	27
100804701	10080470	20130201	20140416	MERCK	57	YR	F	72.11	KG	CN	14	2	GB	GB	Europe	Europe	10000059,10002368,10011469,10012735,10013709,10022437,10026749,10028334,10029412,10033557,10033775,10040108,10041010,10042458,10049119	10017947,10037175,10018065,10017947,10018065,10037175,10037175,10028395,10037175,10007541,10029205,10029205,10037175,10037175,10037175	15	OT		201402	10012378,10012378,10012378,10060945	Depression(Depression)	10012378	PS	MIRTAZAPINE	ORAL	45	MG	TABLET		MIRTAZAPINE	MIRTAZAPINE	4	57
100805131	10080513		20140416	DR REDDYS	68	YR	F			PH	14	2	GB	GB	Europe	Europe	10002855,10005696,10012218,10012374,10016322,10021036,10040984	10037175,10022891,10037175,10037175,10018065,10027433,10037175	7	DS;HO		20140201	10012378,10070592,10070592,10070592,10070592,10070592,10070592	Depression(Depression)	10012378	PS	SERTRALINE	ORAL	50	MG			SERTRALINE HYDROCHLORIDE	SERTRALINE	7	68
100809161	10080916	20140222	20140416	TEVA	56	YR	NS			MD	14	2	IT	IT	Europe	Europe	10059361	10007541	1	OT			10077804	Persistent depressive disorder(Persistent depressive disorder)	10077804	PS	SODIUM VALPROATE /VALPROIC ACID	ORAL	100	MG			VALPROIC ACID	VALPROIC ACID	1	56
100809551	10080955	201312	20140414	VALEANT	50	YR	F			CN	14	2	US		Not Specified	North America	10001854,10016322,10061046	10029205,10018065,10037175	3	HO	CSM		10012378,10028245	Depression(Depression)	10012378	PS	WELLBUTRIN						BUPROPION HYDROCHLORIDE	BUPROPION	2	50
100809701	10080970		20140414	VALEANT	40	YR	M			CN	14	2	US		Not Specified	North America	10011953,10036436,10041349,10042458,10049666	10018065,10028395,10029205,10037175,10037175	5	OT	CSM		10012378,10070592,10070592,10070592,10070592,10070592,10070592	Depression(Depression)	10012378	PS	WELLBUTRIN (BUPROPION HYDROCHLORIDE) (TABLET) (BUPROPION HYDROCHLORIDE						BUPROPION	BUPROPION	7	40
100811621	10081162	201402	20140415		57	YR	F	150	LBS		14	2	US		Not Specified	North America	10002855,10011469,10019063,10025082	10037175,10018065,10037175,10038738	4	OT			10012378	Depression(Depression)	10012378	PS	DULOXETINE	ORAL	30	MG			DULOXETINE	DULOXETINE	1	57
100813231	10081323	20140128	20140416	MERCK	64	YR	M	110	KG	CN	14	2	GB	GB	Europe	Europe	10008190,10013082,10020937,10033371	10029205,10018065,10029205,10018065	4	OT;DS		20140128	10012378	Depression(Depression)	10012378	PS	MIRTAZAPINE	ORAL	30	MG	STANDARD SOLUTION		MIRTAZAPINE	MIRTAZAPINE	9	64
100813461	10081346	201302	20140407	VALEANT	55	YR	NS			MD	14	2	CH		Not Specified	Europe	10014387,10021036	10022891,10027433	2	OT	FGN;HP	201302	10012378	Depression(Depression)	10012378	PS	WELLBUTRIN XR	ORAL	300	MG			BUPROPION HYDROCHLORIDE	BUPROPION	2	55
100814061	10081406	20140413	20140416	PFIZER	33	YR	F	102.04	KG	CN	14	2	US	US	North America	North America	10012378	10037175	1				10012378,10005422,10002855	Depression(Depression)	10012378	PS	EFFEXOR XR	ORAL	150	MG	PROLONGED-RELEASE CAPSULE		VENLAFAXINE HYDROCHLORIDE	VENLAFAXINE	3	33
100814591	10081459		20140416	PFIZER	68	YR	F			PH	14	2	GB	GB	Europe	Europe	10002855,10005696,10012218,10012374,10016322,10021036,10040984,10071048	10037175,10022891,10037175,10037175,10018065,10027433,10037175,10029205	8	DS;HO		20140201	10012378	Depression(Depression)	10012378	PS	SERTRALINE HCL	ORAL	50	MG			SERTRALINE HYDROCHLORIDE	SERTRALINE	7	68
100814641	10081464	20140411	20140416	PFIZER			M			MD	14	2	US	US	North America	North America	10070748	10022891	1			20140410	10012378	Depression(Depression)	10012378	PS	PRISTIQ	ORAL	50	MG	PROLONGED-RELEASE TABLET		DESVENLAFAXINE SUCCINATE MONOHYDRATE	DESVENLAFAXINE	1
100815282	10081528		20140512	PFIZER			M			CN	14	2	BR	BR	South America	South America	10024419,10024855,10033775,10074903	10037175,10029205,10029205,10022117	4	OT		201310	10012378	Depression(Depression)	10012378	PS	PRISTIQ		50	MG	PROLONGED-RELEASE TABLET		DESVENLAFAXINE SUCCINATE MONOHYDRATE	DESVENLAFAXINE	1
100816242	10081624	20140328	20140529	ELI LILLY AND CO	63	YR	M			CN	14	2	JP	JP	Asia	Asia	10024670	10019805	1				10012378	Depression(Depression)	10012378	PS	CYMBALTA	ORAL	60	MG	CAPSULE		DULOXETINE HYDROCHLORIDE	DULOXETINE	10	63
100816423	10081642	20140401	20140613	ELI LILLY AND CO	24	YR	F			CN	14	2	JP	JP	Asia	Asia	10022523,10024855,10042464,10049771,10070863	10022117,10029205,10037175,10047065,10022117	5	HO;OT		201403	10057840,10012378,10012378,10012378,10012378,10012378,10012378	Major depression(Major depression)	10057840	PS	CYMBALTA	ORAL	40	MG	CAPSULE		DULOXETINE HYDROCHLORIDE	DULOXETINE	8	24
100819891	10081989	20120430	20140415		58	YR	F	178	LBS	MD	14	2	US		Not Specified	North America	10043414,10069326	10018065,10077536	2		HP	201304	10057840	Major depression(Major depression)	10057840	PS	LEXAPRO GENERIC 10MG	ORAL	20	MG			ESCITALOPRAM OXALATE	ESCITALOPRAM	1	58
100820642	10082064	20140314	20140610	BRISTOL MYERS SQUIBB			NS			OT	14	2	US	US	North America	North America	10015145	10021881	1	HO		20131216	10012378	Depression(Depression)	10012378	PS	ARIPIPRAZOLE		5	MG			ARIPIPRAZOLE	ARIPIPRAZOLE	16
100821093	10082109	20140311	20140610	BRISTOL MYERS SQUIBB			NS			OT	14	2	US	US	North America	North America	10001584	10037175	1	HO		20131106	10012378	Depression(Depression)	10012378	PS	ARIPIPRAZOLE		15	MG			ARIPIPRAZOLE	ARIPIPRAZOLE	4
100822921	10082292		20140416	WATSON			F	59	KG	OT	14	2	JP	JP	Asia	Asia	10070863	10022117	1	DE;OT			10012378,10012378,10012378,10012378,10012378	Depression(Depression)	10012378	PS	MIRTAZAPINE (UNKNOWN)	UNKNOWN			UNK		MIRTAZAPINE	MIRTAZAPINE	5
100823451	10082345	20140407	20140414		57	YR	F	185	LBS		14	2	US		Not Specified	North America	10001497,10002368,10022998,10029898,10037087	10037175,10037175,10037175,10037175,10040785	5			20140406	10057840	Major depression(Major depression)	10057840	PS	BRINTELLIX	ORAL					VORTIOXETINE HYDROBROMIDE	VORTIOXETINE	1	57
100823541	10082354	20130913	20140415		65	YR	M	240	LBS		14	2	US		Not Specified	North America	10002855,10013496,10027175,10052302,10069326	10037175,10029205,10029205,10041244,10077536	5	OT		20130905	10012378	Depression(Depression)	10012378	PS	LAMOTRIGINE 150 MG TAROP	ORAL					LAMOTRIGINE	LAMOTRIGINE	1	65
100823551	10082355	20140113	20140415		38	YR	F	115	LBS		14	2	US		Not Specified	North America	10002855,10013754,10017944,10020642,10027940,10033775,10047340,10059186,10069326,10069327	10037175,10018065,10017947,10040785,10037175,10029205,10013993,10018065,10077536,10077536	10	DS		20140113	10012378	Depression(Depression)	10012378	PS	VENLAFAXINE ER	ORAL					VENLAFAXINE HYDROCHLORIDE	VENLAFAXINE	1	38
100823891	10082389		20140416	MYLAN	37	YR	F			OT	14	2	DE	DE	Europe	Europe	10046763,10073513	10036585,10022117	2	LT;OT		20111114	10012378	Depression(Depression)	10012378	PS	CITALOPRAM	ORAL					CITALOPRAM HYDROBROMIDE	CITALOPRAM	1	37
100823931	10082393	20120626	20140416	MYLAN	1	DY	M	2.03	KG	OT	14	2	DE	DE	Europe	Europe	10003664,10011498,10028974,10036590,10052594,10070954,10073513	10010331,10010331,10038738,10036585,10029205,10010331,10022117	7	CA		20111114	10012378	Depression(Depression)	10012378	PS	CITALOPRAM	TRANSPLACENTAL					CITALOPRAM HYDROBROMIDE	CITALOPRAM	1	0.00273973
100824111	10082411	201307	20140410	AMNEAL	47	YR	F				14	2	US		Not Specified	North America	10011878,10033109	10013993,10013993	2	OT	CSM		10012378	Depression(Depression)	10012378	PS	VENLAFAXINE HCL	ORAL			TABLET		VENLAFAXINE HYDROCHLORIDE	VENLAFAXINE	4	47
100825602	10082560	201403	20150416	MALLINCKRODT	51	YR	M	74.83	KG	CN	15	2	US	US	North America	North America	10005750,10013774,10013781,10022437,10039897,10076309	10022891,10015919,10017947,10037175,10029205,10022117	6			201403	10012378,10022437,10012378,10020772	Depression(Depression)	10012378	PS	METHYLIN	ORAL	20	MG	TABLET	METHYLPHENIDATE HYDROCHLORIDE	METHYLPHENIDATE HYDROCHLORIDE	METHYLPHENIDATE	4	51
100826221	10082622		20140416	MYLAN	27	YR	F			CN	14	2	GB	GB	Europe	Europe	10013916,10040026	10029205,10029205	2	OT			10012378	Depression(Depression)	10012378	PS	CITALOPRAM	ORAL	20	MG			CITALOPRAM HYDROBROMIDE	CITALOPRAM	2	27
100826711	10082671		20140416	SANDOZ			F			OT	14	2	GB	GB	Europe	Europe	10013395,10013710,10019063,10029350	10037175,10018065,10037175,10029205	4	OT			10012378,10027599	Depression(Depression)	10012378	PS	SERTRALINE	ORAL	50	MG			SERTRALINE HYDROCHLORIDE	SERTRALINE	2
100827181	10082718		20140416	FOREST	48	YR	F			OT	14	2	US	US	North America	North America	10019211,10028411,10042674,10046571,10047700	10029205,10028395,10018065,10021881,10017947	5	OT			10012378	Depression(Depression)	10012378	PS	FETZIMA		20	MG			LEVOMILNACIPRAN HYDROCHLORIDE	LEVOMILNACIPRAN	4	48
100827442	10082744		20190924	SANDOZ	11	YR	F			OT	19	3	KR	KR	Asia	Asia	10005191,10006825,10013710,10013950,10015916,10028034,10031009,10033474,10037087,10037549,10037660,10037686,10037855,10037868,10039509,10040882,10043607,10044223,10064355	10040785,10022891,10018065,10017947,10015919,10017947,10017947,10040785,10040785,10040785,10018065,10021881,10040785,10040785,10040785,10040785,10047065,10040785,10022117	19	HO			10057840,10043833,10070592,10070592,10070592	Major depression(Major depression)	10057840	PS	LAMOTRIGINE.	UNKNOWN	25	MG		LAMOTRIGINE	LAMOTRIGINE	LAMOTRIGINE	5	11
100828772	10082877	20140225	20140430	TAKEDA	36	YR	M	115.65	KG	CN	14	2	US	US	North America	North America	10033295,10042464	10022117,10037175	2	HO;OT		20140211	10057840,10057840,10057840,10037377,10003988,10003988	Major depression(Major depression)	10057840	PS	BRINTELLIX	ORAL	10	MG	TABLET		VORTIOXETINE HYDROBROMIDE	VORTIOXETINE	7	36
100833831	10083383	20140411	20140415		56	YR	F	170	LBS		14	2	US		Not Specified	North America	10001497,10002368,10009191,10011469,10013496,10027175,10042458,10069326	10037175,10037175,10029205,10018065,10029205,10029205,10037175,10077536	8	LT;DS			10012378	Depression(Depression)	10012378	PS	DULOXETINE HCL 60 MG SUN PHARMA GLOB	ORAL	60	MG			DULOXETINE HYDROCHLORIDE	DULOXETINE	1	56
100834251	10083425	20140411	20140416		33	YR	M	200	LBS		14	2	US		Not Specified	North America	10022437,10026749,10028813,10034960	10037175,10037175,10017947,10015919	4	DS		20140411	10012378	Depression(Depression)	10012378	PS	BUPROPION XL						BUPROPION	BUPROPION	1	33
100834541	10083454	20140107	20140417	ELI LILLY AND CO	43	YR	F	63	KG	CN	14	2	GB	GB	Europe	Europe	10002368,10010947,10012735,10028836,10033775,10043882,10047340,10048010,10074903	10037175,10029205,10017947,10028395,10029205,10013993,10013993,10018065,10022117	9	OT		20130214	10012378	Depression(Depression)	10012378	PS	DULOXETINE HYDROCHLORIDE	ORAL	60	MG	CAPSULE		DULOXETINE HYDROCHLORIDE	DULOXETINE	5	43
100834942	10083494		20140422	COVIS	60	YR	M			OT	14	2	NL		Not Specified	Europe	10040108	10029205	1	OT	HP;LIT;FGN		10012378	Depression(Depression)	10012378	PS	TRANYLCYPROMINE						TRANYLCYPROMINE	TRANYLCYPROMINE	2	60
100834971	10083497	20130524	20140416		54	YR	F	158	LBS		14	2	US		Not Specified	North America	10024570,10037660,10037844,10067621	10017947,10018065,10040785,10017947	4	OT			10012378	Depression(Depression)	10012378	PS	BUPROPION HCL						BUPROPION HYDROCHLORIDE	BUPROPION	1	54
100835092	10083509		20140422	COVIS	68	YR	M			OT	14	2	NL		Not Specified	Europe	10040108	10029205	1	OT	FGN;LIT;HP		10057840,10040984	Major depression(Major depression)	10057840	PS	TRANYLCYPROMINE						TRANYLCYPROMINE	TRANYLCYPROMINE	2	68
100836091	10083609	20120312	20140417	TEVA	23	YR	M	120	KG	CN	14	2	GB	GB	Europe	Europe	10000081,10010071,10013710,10013968,10019070,10040108,10045555,10061284	10017947,10029205,10018065,10038738,10037175,10029205,10029205,10037175	8	HO;OT;LT		20120312	10012378	Depression(Depression)	10012378	PS	CITALOPRAM	ORAL	50	MG			CITALOPRAM HYDROBROMIDE	CITALOPRAM	2	23
100837052	10083705		20140429	GLAXOSMITHKLINE	82	YR	F			PH	14	2	JP		Not Specified	Asia	10001854,10013573,10021036,10035664,10053198,10061218	10029205,10029205,10027433,10021881,10014698,10018065	6	HO	FGN;HP		10012378	Depression(Depression)	10012378	PS	PAROXETINE HYDROCHLORIDE	ORAL	.5	MG			PAROXETINE HYDROCHLORIDE	PAROXETINE	8	82
100838412	10083841	20140304	20140721	PFIZER	33	YR	F			OT	14	3	FR	FR	Europe	Europe	10007515,10025482,10034272,10037377	10007541,10018065,10047065,10038738	4	DE			10012378,10010808,10012378,10012378	Depression(Depression)	10012378	PS	EFFEXOR				TABLET	VENLAFAXINE HYDROCHLORIDE	VENLAFAXINE HYDROCHLORIDE	VENLAFAXINE	4	33
100844961	10084496	20140318	20140417	FOREST	60	YR	F			MD	14	2	US	US	North America	North America	10040108	10029205	1	OT		20140312	10057840,10012378,10012378	Major depression(Major depression)	10057840	PS	FETZIMA	ORAL	40	MG	CAPSULE		LEVOMILNACIPRAN HYDROCHLORIDE	LEVOMILNACIPRAN	3	60
100845061	10084506	20140223	20140417	TEVA	15	YR	F			MD	14	2	GB	GB	Europe	Europe	10010264,10042458,10051154	10018065,10037175,10037175	3	LT		20140203	10012378	Depression(Depression)	10012378	PS	SERTRALINE	ORAL	50	MG			SERTRALINE HYDROCHLORIDE	SERTRALINE	1	15
100845801	10084580	201404	20140417	FOREST	19	YR	M			MD	14	2	US	US	North America	North America	10019695,10019708,10060795	10029104,10019805,10022891	3	OT			10012378	Depression(Depression)	10012378	PS	LEXAPRO	ORAL	20	MG	TABLET		ESCITALOPRAM OXALATE	ESCITALOPRAM	9	19
100847071	10084707	20140410	20140417	PFIZER	47	YR	F	72.6	KG	CN	14	2	US	US	North America	North America	10000125,10002855,10010264,10011469,10013573,10013754,10014551,10022437,10033557,10040026,10043882	10037175,10037175,10018065,10018065,10029205,10018065,10037175,10037175,10007541,10029205,10013993	11			2005	10012378,10002855,10083622,10027599	Depression(Depression)	10012378	PS	EFFEXOR XR	ORAL	150	MG	PROLONGED-RELEASE CAPSULE		VENLAFAXINE HYDROCHLORIDE	VENLAFAXINE	4	47
100848071	10084807	20120312	20140417	FOREST	23	YR	M	120	KG	OT	14	2	DK	GB	Europe	Europe	10000081,10010071,10013710,10013968,10019070,10040108,10045555,10051076,10061284	10017947,10029205,10018065,10038738,10037175,10029205,10029205,10022117,10037175	9	HO;LT;OT		20120312	10012378	Depression(Depression)	10012378	PS	CITALOPRAM	ORAL					CITALOPRAM HYDROBROMIDE	CITALOPRAM	2	23
100852521	10085252	20140222	20140417	SANDOZ			NS			OT	14	2	IT	IT	Europe	Europe	10059361	10007541	1	OT			10077804	Persistent depressive disorder(Persistent depressive disorder)	10077804	PS	VALPROIC ACID	ORAL	100	MG			VALPROIC ACID	VALPROIC ACID	1
100855682	10085568	201310	20140424	DR REDDYS	32	YR	M			MD	14	2	GB	GB	Europe	Europe	10017955,10018884,10029898,10067585	10017947,10022891,10037175,10027433	4	OT;HO;LT		201310	10012378,10039626,10067585	Depression(Depression)	10012378	PS	SERTRALINE	ORAL	50	MG			SERTRALINE HYDROCHLORIDE	SERTRALINE	4	32
100858641	10085864		20140416	AUROBINDO	73	YR	F			OT	14	2	ES		Not Specified	Europe	10040108	10029205	1	OT	FGN;HP;LIT		10012378,10061126,10053469,10053469	Depression(Depression)	10012378	PS	FLUOXETINE		20	MG			FLUOXETINE HYDROCHLORIDE	FLUOXETINE	5	73
100859121	10085912		20140416	AUROBINDO	69	YR	F	64.8	KG	OT	14	2	COUNTRY NOT SPECIFIED		Not Specified	Not Specified	10004412,10017944,10020823,10039580,10050584,10061246,10064990,10070863	10029104,10017947,10007541,10022117,10022117,10028395,10022117,10022117	8	DE	HP;FGN	200606	10057840	Major depression(Major depression)	10057840	PS	CITALOPRAM	ORAL	40	MG			CITALOPRAM HYDROBROMIDE	CITALOPRAM	7	69
100859671	10085967		20140415	AUROBINDO	84	YR	F			OT	14	2	US		Not Specified	North America	10019660,10019717,10022595,10038435,10047943	10029205,10019805,10022891,10038359,10022891	5	HO	HP;FGN		10012378	Depression(Depression)	10012378	PS	PAROXETINE (PAROXETINE)		10	MG			PAROXETINE HYDROCHLORIDE	PAROXETINE	5	84
100860271	10086027		20140415	AUROBINDO	71	YR	F				14	2	COUNTRY NOT SPECIFIED		Not Specified	Not Specified	10019717,10044223	10019805,10040785	2	HO;LT;OT		20060718	10012378	Depression(Depression)	10012378	PS	PAROXETINE		60	MG			PAROXETINE	PAROXETINE	8	71
100861042	10086104	20140328	20140423	FOREST	32	YR	F			MD	14	2	US	US	North America	North America	10018100	10029205	1	OT		20140325	10012378,10012378,10003553	Depression(Depression)	10012378	PS	VIIBRYD	ORAL	10	MG	TABLET		VILAZODONE HYDROCHLORIDE	VILAZODONE	6	32
100861631	10086163	20140218	20140418	FOREST	20	YR	M			MD	14	2	US	US	North America	North America	10001497,10002368,10022998,10033864,10065604	10037175,10037175,10037175,10037175,10037175	5	HO;OT		20140206	10057840,10057840	Major depression(Major depression)	10057840	PS	FETZIMA	ORAL	20	MG	CAPSULE		LEVOMILNACIPRAN HYDROCHLORIDE	LEVOMILNACIPRAN	2	20
100861732	10086173	2014	20140418	FOREST			F			MD	14	2	US	US	North America	North America	10002942,10003549,10012378,10042458	10037175,10018065,10037175,10037175	4	OT		20140115	10012378,10012378	Depression(Depression)	10012378	PS	FETZIMA	ORAL	20	MG	CAPSULE		LEVOMILNACIPRAN HYDROCHLORIDE	LEVOMILNACIPRAN	4
100863724	10086372	20131101	20141008	FOREST	43	YR	F			MD	14	4	US	US	North America	North America	10019727,10033645,10070863	10019805,10017947,10022117	3	HO		20120824	10057840,10057840,10027599,10027599,10013968	Major depression(Major depression)	10057840	PS	ESCITALOPRAM	ORAL	20	MG		ESCITALOPRAM OXALATE	ESCITALOPRAM OXALATE	ESCITALOPRAM	9	43
100863851	10086385		20140418	PFIZER			M			CN	14	2	BR	BR	South America	South America	10061536	10029205	1	OT			10012378	Depression(Depression)	10012378	PS	PRISTIQ	ORAL			PROLONGED-RELEASE TABLET		DESVENLAFAXINE SUCCINATE MONOHYDRATE	DESVENLAFAXINE	1
100864461	10086446	20100816	20140418	PFIZER			NS			OT	14	2	FR	FR	Europe	Europe	10044688,10071404	10010331,10022117	2	CA;OT			10012378,10002855,10002855,10078223	Depression(Depression)	10012378	PS	ZOLOFT	TRANSPLACENTAL			CAPSULE, HARD		SERTRALINE HYDROCHLORIDE	SERTRALINE	4
100864881	10086488	20140210	20140417		26	YR	M	109.1	KG	PH	14	2	US		Not Specified	North America	10012735,10017885	10017947,10017947	2		HP	20140106	10012378	Depression(Depression)	10012378	PS	AMITRIPTYLINE	ORAL	50	MG			AMITRIPTYLINE	AMITRIPTYLINE	1	26
100865441	10086544	20140122	20140418	FOREST	73	YR	F			OT	14	2	DK	NL	Europe	Europe	10012174,10013710,10013950,10020852,10039897	10027433,10018065,10017947,10029205,10029205	5	LT		20120912	10012378,10061422,10061422	Depression(Depression)	10012378	PS	CITALOPRAM	ORAL	20	MG	TABLET		CITALOPRAM HYDROBROMIDE	CITALOPRAM	7	73
100866171	10086617		20140418	FOREST	27	YR	F			OT	14	2	DK	GB	Europe	Europe	10013916,10040026	10029205,10029205	2	OT			10012378	Depression(Depression)	10012378	PS	CITALOPRAM	ORAL	20	MG			CITALOPRAM HYDROBROMIDE	CITALOPRAM	2	27
100869101	10086910		20140418	WATSON	27	YR	F			CN	14	2	GB	GB	Europe	Europe	10013916,10040026	10029205,10029205	2	OT			10012378,10070592	Depression(Depression)	10012378	PS	CITALOPRAM (UNKNOWN)	ORAL	20	MG	UNK		CITALOPRAM	CITALOPRAM	2	27
100880751	10088075	20130201	20140421	SANDOZ	57	YR	F	72.11	KG	OT	14	2	GB	GB	Europe	Europe	10000059,10002368,10011469,10012735,10013709,10022437,10026749,10028334,10029412,10033557,10033775,10040108,10041010,10042458,10049119	10017947,10037175,10018065,10017947,10018065,10037175,10037175,10028395,10037175,10007541,10029205,10029205,10037175,10037175,10037175	15	OT			10012378,10012378,10060945	Depression(Depression)	10012378	PS	MIRTAZAPINE	ORAL	45	MG			MIRTAZAPINE	MIRTAZAPINE	4	57
100881032	10088103		20140430	RANBAXY	67	YR	M			OT	14	2	TR	TR	Asia	Asia	10007515,10013710,10038669,10047302	10007541,10018065,10038738,10007541	4	HO;DE;LT			10012378,10012378,10012378,10012378,10012378	Depression(Depression)	10012378	PS	SERTRALINE	UNKNOWN	50	MG			SERTRALINE HYDROCHLORIDE	SERTRALINE	5	67
100881041	10088104		20140421	RANBAXY			F			OT	14	2	GB	GB	Europe	Europe	10013395,10013710,10019063,10029350	10037175,10018065,10037175,10029205	4	OT			10012378,10027599	Depression(Depression)	10012378	PS	SERTRALINE	ORAL	50	MG			SERTRALINE HYDROCHLORIDE	SERTRALINE	2
100888101	10088810		20140421	LUPIN			F				14	2	GB	GB	Europe	Europe	10013395,10013710,10019063,10029350	10037175,10018065,10037175,10029205	4	OT			10012378,10027599	Depression(Depression)	10012378	PS	SERTRALINE	ORAL	50	MG			SERTRALINE HYDROCHLORIDE	SERTRALINE	2
100890401	10089040	20140221	20140418		71	YR	F	195	LBS		14	2	US		Not Specified	North America	10012735,10013395,10013573,10016173,10019211,10028813,10029412,10050584	10017947,10037175,10029205,10022117,10029205,10017947,10037175,10022117	8			20140221	10012378	Depression(Depression)	10012378	PS	LEXAPRO	ORAL	10	MG			ESCITALOPRAM OXALATE	ESCITALOPRAM	5	71
100890451	10089045		20140421	MYLAN			F			MD	14	2	GB	GB	Europe	Europe	10013395,10013710,10019063,10029350	10037175,10018065,10037175,10029205	4	OT			10012378,10027599	Depression(Depression)	10012378	PS	SERTRALINE	ORAL	50	MG			SERTRALINE HYDROCHLORIDE	SERTRALINE	2
100890841	10089084	20140303	20140418		60	YR	F	118	LBS		14	2	US		Not Specified	North America	10011469,10012378,10069326,10079487	10018065,10037175,10077536,10041244	4	OT;DS		20140303	10012378	Depression(Depression)	10012378	PS	BUPROPION HCL	ORAL			TABLET		BUPROPION HYDROCHLORIDE	BUPROPION	1	60
100891071	10089107	20140416	20140418		26	YR	F	185	LBS		14	2	US		Not Specified	North America	10039906,10069331	10029205,10077536	2	OT		20131017	10012378	Depression(Depression)	10012378	PS	LEXAPRO	ORAL					ESCITALOPRAM OXALATE	ESCITALOPRAM	1	26
100891771	10089177	20140417	20140418		60	YR	M	245	LBS		14	2	US		Not Specified	North America	10008479,10013968,10019211,10019303,10028372,10033425	10018065,10038738,10029205,10022891,10028395,10028395	6			20140417	10012378	Depression(Depression)	10012378	PS	BUPROPION HCL XL	ORAL			TABLET		BUPROPION HYDROCHLORIDE	BUPROPION	1	60
100893141	10089314	20110414	20140418		45	YR	F	105	LBS	MD	14	2	US		Not Specified	North America	10042727	10017947	1		HP	20091210	10057840	Major depression(Major depression)	10057840	PS	LAMOTRIGINE 150 MG TAROP						LAMOTRIGINE	LAMOTRIGINE	4	45
100893702	10089370	20050218	20141218	PFIZER	11	WK	M			LW	14	4	US	US	North America	North America	10009269,10010356,10019273,10027727,10056419,10061024,10071408	10010331,10010331,10010331,10007541,10007541,10007541,10022117	7	OT;CA			10012378,10012378	Depression(Depression)	10012378	PS	ZOLOFT	TRANSPLACENTAL				SERTRALINE HYDROCHLORIDE	SERTRALINE HYDROCHLORIDE	SERTRALINE	2	0.211538
100893732	10089373	20100728	20141217	PFIZER	1	DY	F			LW	14	4	US	US	North America	North America	10009269,10010356,10019273,10047298,10061024,10071408	10010331,10010331,10010331,10010331,10007541,10022117	6	CA;OT		200908	10012378,10012378	Depression(Depression)	10012378	PS	ZOLOFT	TRANSPLACENTAL				SERTRALINE HYDROCHLORIDE	SERTRALINE HYDROCHLORIDE	SERTRALINE	2	0.00273973
100893771	10089377	20140221	20140421	PFIZER	85	YR	M			MD	14	2	CH	CH	Europe	Europe	10013710,10042361	10018065,10022117	2	HO			10012378	Depression(Depression)	10012378	PS	ZOLOFT		50	MG	FILM-COATED TABLET		SERTRALINE HYDROCHLORIDE	SERTRALINE	4	85
100893842	10089384	20090810	20141218	PFIZER			M			LW	14	4	US	US	North America	North America	10009269,10010356,10021076,10061024,10071408,10085879	10010331,10010331,10010331,10007541,10022117,10007541	6	OT;CA		20090423	10012378,10012378	Depression(Depression)	10012378	PS	ZOLOFT	TRANSPLACENTAL				SERTRALINE HYDROCHLORIDE	SERTRALINE HYDROCHLORIDE	SERTRALINE	11
100895331	10089533	20140407	20140418		80	YR	M	73.8	KG	OT	14	2	US		Not Specified	North America	10003549,10005470,10012174,10028641,10061428	10018065,10022891,10027433,10028395,10027433	5	HO	HP	20140324	10012378	Depression(Depression)	10012378	PS	SERTRALINE	ORAL	100	MG			SERTRALINE HYDROCHLORIDE	SERTRALINE	1	80
100895391	10089539	20140402	20140421	ELI LILLY AND CO	24	YR	F			CN	14	2	DE	DE	Europe	Europe	10006784,10013573,10060800	10029205,10029205,10047065	3	HO		201403	10012378,10070592	Depression(Depression)	10012378	PS	CYMBALTA	ORAL	30	MG	CAPSULE		DULOXETINE HYDROCHLORIDE	DULOXETINE	2	24
100895491	10089549		20140421	MYLAN	67	YR	M			MD	14	2	TR	TR	Asia	Asia	10007515,10013710,10047302	10007541,10018065,10007541	3	DE;LT			10057840,10057840,10057840	Major depression(Major depression)	10057840	PS	SERTRALINE	UNKNOWN					SERTRALINE HYDROCHLORIDE	SERTRALINE	3	67
100896651	10089665		20140421	PFIZER			NS			CN	14	2	US	US	North America	North America	10013754	10018065	1				10012378	Depression(Depression)	10012378	PS	EFFEXOR XR		150	MG	PROLONGED-RELEASE CAPSULE		VENLAFAXINE HYDROCHLORIDE	VENLAFAXINE	1
100897651	10089765	2014	20140421	PFIZER	74	YR	F	82.54	KG	CN	14	2	US	US	North America	North America	10013709	10018065	1			2013	10012378,10012601,10012601,10012601	Depression(Depression)	10012378	PS	EFFEXOR XR		75	MG	PROLONGED-RELEASE CAPSULE		VENLAFAXINE HYDROCHLORIDE	VENLAFAXINE	6	74
100898032	10089803		20140618	AVENTIS	50	YR	M	68.5	KG	OT	14	2	JP	JP	Asia	Asia	10007617,10010144,10013710,10033295,10049529,10053762	10007541,10037175,10018065,10022117,10022891,10022117	6	DE			10012378,10042464,10042464,10012378,10042464,10012378,10042464,10012378,10042464,10042464,10012378,10042464,10012378,10042464,10012378,10042464,10012378	Depression(Depression)	10012378	PS	LITHIUM CARBONATE	UNKNOWN	400	MG			LITHIUM CARBONATE	LITHIUM	17	50
100901101	10090110	2012	20140421	PFIZER	62	YR	F	65.8	KG	CN	14	2	US	US	North America	North America	10000125,10027590,10041010	10037175,10037175,10037175	3			2012	10012378	Depression(Depression)	10012378	PS	VENLAFAXINE HCL	ORAL	150	MG	PROLONGED-RELEASE CAPSULE		VENLAFAXINE HYDROCHLORIDE	VENLAFAXINE	2	62
100901571	10090157	2013	20140421	PFIZER	71	YR	F	70.75	KG	CN	14	2	US	US	North America	North America	10018304,10022806	10015919,10022891	2	OT		2009	10012378,10020751	Depression(Depression)	10012378	PS	PRISTIQ	ORAL	50	MG	PROLONGED-RELEASE TABLET		DESVENLAFAXINE SUCCINATE MONOHYDRATE	DESVENLAFAXINE	3	71
100903251	10090325		20140421	WATSON	37	YR	F			CN	14	2	DE	DE	Europe	Europe	10008267,10021789,10036603,10046763,10046788,10071408	10036585,10021881,10036585,10036585,10038604,10022117	6	LT;OT		20111114	10012378	Depression(Depression)	10012378	PS	CITALOPRAM (UNKNOWN)	ORAL			UNK		CITALOPRAM	CITALOPRAM	1	37
100904101	10090410	20120626	20140421	WATSON	1	DY	M	2.03	KG	CN	14	2	DE	DE	Europe	Europe	10003664,10011498,10028974,10036590,10052594,10061943,10070954,10071404	10010331,10010331,10038738,10036585,10029205,10022891,10010331,10022117	8	CA		20111114	10012378	Depression(Depression)	10012378	PS	CITALOPRAM (UNKNOWN)	TRANSPLACENTAL			UNK		CITALOPRAM	CITALOPRAM	1	0.00273973
100905942	10090594	20140210	20140501	FOREST	79	YR	M			OT	14	2	DK	FR	Europe	Europe	10027091,10039906,10053762	10022117,10029205,10022117	3	HO		20130814	10012378,10012378	Depression(Depression)	10012378	PS	ESCITALOPRAM	ORAL	10	MG	COATED TABLET		ESCITALOPRAM OXALATE	ESCITALOPRAM	16	79
100906191	10090619	20140203	20140421	ELI LILLY AND CO	40	YR	NS	95	KG	CN	14	2	GB	GB	Europe	Europe	10019211,10022437,10033775,10042458,10048010	10029205,10037175,10029205,10037175,10018065	5	DS;HO		20130801	10057840	Major depression(Major depression)	10057840	PS	CYMBALTA	ORAL	60	MG	CAPSULE		DULOXETINE HYDROCHLORIDE	DULOXETINE	5	40
100906272	10090627	20140414	20140603	FOREST	35	YR	M			CN	14	2	US	US	North America	North America	10014011,10040753	10021881,10021881	2	OT		201401	10012378,10009900,10023003,10022437,10017885,10027599,10027599	Depression(Depression)	10012378	PS	CELEXA	ORAL	20	MG	TABLET		CITALOPRAM HYDROBROMIDE	CITALOPRAM	8	35
100917353	10091735		20140430	ABBVIE	11	YR	F			MD	14	2	COUNTRY NOT SPECIFIED	KR	Asia	Not Specified	10005191,10006825,10013710,10015150,10028034,10029415,10031009,10037087,10037549,10037660,10037686,10037868,10039509,10044223,10051625	10040785,10022891,10018065,10040785,10017947,10040785,10017947,10040785,10040785,10018065,10021881,10040785,10040785,10040785,10015919	15	HO			10057840,10057840,10057840,10057840,10057840	Major depression(Major depression)	10057840	PS	VALPROIC ACID	UNKNOWN					VALPROIC ACID	VALPROIC ACID	6	11
100921101	10092110	20120312	20140421	MYLAN	23	YR	M	120	KG	CN	14	2	GB	GB	Europe	Europe	10000081,10010071,10013710,10013968,10019070,10040108,10045555,10061284	10017947,10029205,10018065,10038738,10037175,10029205,10029205,10037175	8	OT;HO;LT		20120312	10012378	Depression(Depression)	10012378	PS	CITALOPRAM	ORAL	50	MG			CITALOPRAM HYDROBROMIDE	CITALOPRAM	2	23
100941381	10094138	201312	20140422	BRISTOL MYERS SQUIBB	60	YR	F	158.73	KG	CN	14	2	US	US	North America	North America	10016454	10022117	1	HO		201302	10012378	Depression(Depression)	10012378	PS	ABILIFY		5	MG			ARIPIPRAZOLE	ARIPIPRAZOLE	1	60
100944212	10094421	2012	20140512	JANSSEN	43	YR	M	72.58	KG	CN	14	2	US	US	North America	North America	10053762,10081572,10081770,10084406	10022117,10022117,10022117,10022117	4			2012	10012378,10002855,10012378,10002855,10012378,10002855	Depression(Depression)	10012378	PS	INVEGA	ORAL	6	MG	OROS (ORAL OSMOTIC) THERAPEUTIC SYSTEM TABLET		PALIPERIDONE	PALIPERIDONE	6	43
100944531	10094453		20140421		37	YR	F	115	LBS		14	2	US		Not Specified	North America	10074941	10018065	1				10012378	Depression(Depression)	10012378	PS	LEXAPRO GENERIC 10MG	ORAL	10	MG			ESCITALOPRAM OXALATE	ESCITALOPRAM	1	37
100944561	10094456	20131207	20140421		46	YR	F				14	2	US		Not Specified	North America	10016322	10018065	1	OT			10012378	Depression(Depression)	10012378	PS	SERTRALINE	ORAL					SERTRALINE HYDROCHLORIDE	SERTRALINE	1	46
100944701	10094470	20131218	20140421		43	YR	F	155	LBS		14	2	US		Not Specified	North America	10013573,10013781,10016256,10018100	10029205,10017947,10018065,10029205	4	OT		20131120	10012378	Depression(Depression)	10012378	PS	FORFIVO XL	ORAL					BUPROPION HYDROCHLORIDE	BUPROPION	1	43
100945021	10094502	20140410	20140421		54	YR	F	135	LBS		14	2	US		Not Specified	North America	10001497,10006514,10011469,10012378,10016338,10019211,10033557,10043528,10048010,10069326,10079487	10037175,10037175,10018065,10037175,10018065,10029205,10007541,10038738,10018065,10077536,10041244	11	OT		20140410	10012378	Depression(Depression)	10012378	PS	BUPROPION XL 300 MG MYLAN	ORAL					BUPROPION	BUPROPION	1	54
100945413	10094541	201402	20140527	ELI LILLY AND CO	62	YR	M			CN	14	2	JP	JP	Asia	Asia	10019670	10019805	1				10012378	Depression(Depression)	10012378	PS	CYMBALTA	ORAL	60	MG	CAPSULE		DULOXETINE HYDROCHLORIDE	DULOXETINE	1	62
1009456310	10094563	20130101	20221011	PFIZER	46	YR	F	69	KG	MD	22	4	US	US	North America	North America	10013709,10048010,10053762,10061284	10018065,10018065,10022117,10037175	4				10012378,10057840,10048439	Depression(Depression)	10012378	PS	PRISTIQ EXTENDED-RELEASE	ORAL	150	MG	Prolonged-release tablet	DESVENLAFAXINE SUCCINATE	DESVENLAFAXINE SUCCINATE	DESVENLAFAXINE	11	46
100945891	10094589	2008	20140422	PFIZER	31	YR	F	72.56	KG	CN	14	2	US	US	North America	North America	10033664	10037175	1			2005	10012378,10020772,10010808	Depression(Depression)	10012378	PS	EFFEXOR	ORAL	75	MG	CAPSULE		VENLAFAXINE HYDROCHLORIDE	VENLAFAXINE	3	31
100948561	10094856	200812	20140422	FOREST			M			CN	14	2	US	US	North America	North America	10023126,10061265	10019805,10037175	2	DS		2008	10012378,10051292	Depression(Depression)	10012378	PS	LEXAPRO	TRANSPLACENTAL					ESCITALOPRAM OXALATE	ESCITALOPRAM	2
100948687	10094868	20130307	20180717	TEVA	51	YR	F	76.2	KG	MD	18	3	GB	GB	Europe	Europe	10022523,10042464	10022117,10037175	2	OT;HO		20130307	10012378,10037153,10033371,10070592,10054976,10021114,10033371,10013946	Depression(Depression)	10012378	PS	CITALOPRAM	ORAL	40	MG	TABLET	CITALOPRAM HYDROBROMIDE	CITALOPRAM HYDROBROMIDE	CITALOPRAM	17	51
100948861	10094886	20140416	20140422	AVENTIS	60	YR	F			CN	14	2	BR	BR	South America	South America	10000087,10012735,10017944,10028411,10033371,10040808	10017947,10017947,10017947,10028395,10018065,10029104	6	OT			10012378	Depression(Depression)	10012378	PS	STILNOX	ORAL	10	MG	TABLET		ZOLPIDEM TARTRATE	ZOLPIDEM	2	60
100950131	10095013		20140422	WATSON			F			CN	14	2	GB	GB	Europe	Europe	10013395,10013710,10019063,10029350	10037175,10018065,10037175,10029205	4	OT			10012378,10027599	Depression(Depression)	10012378	PS	SERTRALINE (UNKNOWN)	ORAL	50	MG	UNK		SERTRALINE	SERTRALINE	2
100950361	10095036	20140407	20140421		66	DY	M	74	KG	PH	14	2	US		Not Specified	North America	10013573,10042772	10029205,10029205	2	HO	HP	20091109	10012378,10036316	Depression(Depression)	10012378	PS	AMITRIPTYLINE	ORAL	50	MG			AMITRIPTYLINE	AMITRIPTYLINE	2	0.180822
100954872	10095487	20051013	20141218	PFIZER			M			LW	14	4	US	US	North America	North America	10003553,10004552,10010356,10061024,10071408	10038738,10010331,10010331,10007541,10022117	5	CA;OT		2004	10012378,10012378	Depression(Depression)	10012378	PS	ZOLOFT	TRANSPLACENTAL				SERTRALINE HYDROCHLORIDE	SERTRALINE HYDROCHLORIDE	SERTRALINE	3
100955001	10095500	20110418	20140422	PFIZER			NS			LW	14	2	US	US	North America	North America	10014016,10019273,10071408	10010331,10010331,10022117	3	OT;CA			10012378	Depression(Depression)	10012378	PS	ZOLOFT	TRANSPLACENTAL					SERTRALINE HYDROCHLORIDE	SERTRALINE	1
100955401	10095540	20140211	20140422	ASTRAZENECA	22245	DY	F			MD	14	2	FR	FR	Europe	Europe	10051055	10047065	1	OT		20140123	10012378,10012378,10057840,10002855,10021114	Depression(Depression)	10012378	PS	XEROQUEL	ORAL			PROLONGED-RELEASE TABLET		QUETIAPINE FUMARATE	QUETIAPINE	5	60.9452
100955642	10095564		20140509	PFIZER			F			CN	14	2	US	US	North America	North America	10013709	10018065	1				10012378	Depression(Depression)	10012378	PS	VENLAFAXINE HCL						VENLAFAXINE HYDROCHLORIDE	VENLAFAXINE	1
100956821	10095682		20140422	PFIZER			F			CN	14	2	US	US	North America	North America	10011878	10013993	1	OT			10012378,10018304,10005425	Depression(Depression)	10012378	PS	ZOLOFT						SERTRALINE HYDROCHLORIDE	SERTRALINE	3
100958801	10095880	20140128	20140422	SANDOZ	64	YR	M	110	KG	OT	14	2	GB	GB	Europe	Europe	10008190,10013082,10020937,10033371	10029205,10018065,10029205,10018065	4	DS;OT		20140128	10012378	Depression(Depression)	10012378	PS	MIRTAZAPINE	ORAL	30	MG			MIRTAZAPINE	MIRTAZAPINE	9	64
100960011	10096001		20140422	GLAXOSMITHKLINE	41	YR	F			CN	14	2	US	US	North America	North America	10012374,10016322,10019133,10033295,10041349,10080359	10037175,10018065,10018065,10022117,10029205,10022117	6	DS		20140111	10012378	Depression(Depression)	10012378	PS	LAMICTAL	ORAL	150	MG	TABLET		LAMOTRIGINE	LAMOTRIGINE	2	41
100960981	10096098	20131130	20140422	FOREST	28	YR	F	60	KG	OT	14	2	DK	GB	Europe	Europe	10021688	10005329	1	OT		20131128	10012378,10002855,10002515,10010808	Depression(Depression)	10012378	PS	CITALOPRAM	ORAL	20	MG			CITALOPRAM HYDROBROMIDE	CITALOPRAM	4	28
100961072	10096107	20130830	20140422	MYLAN	75	YR	F	49.9	KG	PH	14	2	US	US	North America	North America	10019211	10029205	1			20130830	10012378	Depression(Depression)	10012378	PS	PAROXETINE TABLETS USP	ORAL	30	MG	TABLET		PAROXETINE	PAROXETINE	1	75
100962521	10096252		20140422	TEVA	67	YR	M			MD	14	2	TR	TR	Asia	Asia	10007515,10013710,10047302	10007541,10018065,10007541	3	LT;DE			10057840,10057840	Major depression(Major depression)	10057840	PS	SERTRALINE	UNKNOWN					SERTRALINE HYDROCHLORIDE	SERTRALINE	3	67
100966561	10096656	20120312	20140422	WATSON	23	YR	M	120	KG	CN	14	2	GB	GB	Europe	Europe	10000081,10010071,10013710,10013968,10019070,10040108,10045555,10061284	10017947,10029205,10018065,10038738,10037175,10029205,10029205,10037175	8	OT;LT;HO		20120312	10012378,10070592	Depression(Depression)	10012378	PS	CITALOPRAM (UNKNOWN)	ORAL	50	MG	UNK		CITALOPRAM	CITALOPRAM	2	23
100967131	10096713	20140404	20140422	MYLAN			M			CN	14	2	AU	AU	Oceania	Oceania	10012378,10062519	10037175,10037175	2	OT		20140404	10012378,10040984	Depression(Depression)	10012378	PS	ENLAFAX-XR		1	DF	TABLET		VENLAFAXINE HYDROCHLORIDE	VENLAFAXINE	2
100967412	10096741	20120910	20160301	FOREST	54	YR	F			OT	16	1	DK	CA	North America	Europe	10015832,10062032	10029205,10042613	2	HO			10057840,10039626	Major depression(Major depression)	10057840	PS	ESCITALOPRAM	ORAL	20	MG	TABLET	ESCITALOPRAM OXALATE	ESCITALOPRAM OXALATE	ESCITALOPRAM	5	54
100967601	10096760	201402	20140422	PFIZER	48	YR	F	132.88	KG	CN	14	2	US	US	North America	North America	10025482,10042209,10080359	10018065,10037175,10022117	3				10012378,10020772	Depression(Depression)	10012378	PS	EFFEXOR XR		37.5	MG	PROLONGED-RELEASE CAPSULE		VENLAFAXINE HYDROCHLORIDE	VENLAFAXINE	2	48
100971262	10097126	201307	20160225	FOREST	41	YR	F	60	KG	OT	16	1	DK	CA	North America	Europe	10002855,10011469,10013573,10013578,10019099,10022437,10028334,10028411,10033664,10033775,10034960,10040984,10049816,10054196,10057372	10037175,10018065,10029205,10029205,10015919,10037175,10028395,10028395,10037175,10029205,10015919,10037175,10028395,10037175,10017947	15	OT		201307	10078366,10070592,10027599	Perinatal depression(Perinatal depression)	10078366	PS	ESCITALOPRAM	ORAL	10	MG	TABLET	ESCITALOPRAM OXALATE	ESCITALOPRAM OXALATE	ESCITALOPRAM	3	41
100971312	10097131	201302	20160224	FOREST	38	YR	M			OT	16	1	DK	CA	North America	Europe	10001488,10021567	10037175,10037175	2	OT			10012378,10002855	Depression(Depression)	10012378	PS	ESCITALOPRAM	ORAL	5	MG	TABLET	ESCITALOPRAM OXALATE	ESCITALOPRAM OXALATE	ESCITALOPRAM	2	38
100971352	10097135	20121201	20160226	FOREST	29	YR	M	63.5	KG	OT	16	1	DK	CA	North America	Europe	10000059,10013573,10013710,10014385,10024855,10028813,10036653,10047700	10017947,10029205,10018065,10022891,10029205,10017947,10029205,10017947	8	HO			10012378,10083622,10070592	Depression(Depression)	10012378	PS	ESCITALOPRAM	ORAL	20	MG	TABLET	ESCITALOPRAM OXALATE	ESCITALOPRAM OXALATE	ESCITALOPRAM	4	29
100980521	10098052	20140223	20140423	RANBAXY	15	YR	F			OT	14	2	GB	GB	Europe	Europe	10010264,10042458,10051154	10018065,10037175,10037175	3	LT		20140203	10012378	Depression(Depression)	10012378	PS	SERTRALINE	ORAL					SERTRALINE HYDROCHLORIDE	SERTRALINE	1	15
100980681	10098068	20131130	20140421	AUROBINDO	28	YR	F	60	KG	MD	14	2	GB		Not Specified	Europe	10050584	10022117	1	OT	HP;FGN	20131128	10012378	Depression(Depression)	10012378	PS	CITALOPRAM	ORAL	20	MG			CITALOPRAM HYDROBROMIDE	CITALOPRAM	4	28
100981661	10098166		20140423	ELI LILLY AND CO	77	YR	M			MD	14	2	US	US	North America	North America	10012378,10025482,10061471	10037175,10018065,10021881	3	OT			10012378,10002855	Depression(Depression)	10012378	PS	CYMBALTA		30	MG	CAPSULE		DULOXETINE HYDROCHLORIDE	DULOXETINE	2	77
100983891	10098389		20140421	APOTEX	67	YR	M			MD	14	2	TR		Not Specified	Asia	10007515,10013710,10038669,10047302	10007541,10018065,10038738,10007541	4	HO;DE	FGN;LIT;HP		10057840,10057840	Major depression(Major depression)	10057840	PS	SERTRALINE		50	MG			SERTRALINE HYDROCHLORIDE	SERTRALINE	2	67
100984361	10098436	20140420	20140423	PFIZER	29	YR	M	86.17	KG	CN	14	2	US	US	North America	North America	10013754	10018065	1			2013	10012378,10002855	Depression(Depression)	10012378	PS	ZOLOFT		200	MG			SERTRALINE HYDROCHLORIDE	SERTRALINE	2	29
100986243	10098624	201310	20140430	PFIZER	32	YR	M			OT	14	2	GB	GB	Europe	Europe	10017955,10018884,10029898,10067585	10017947,10022891,10037175,10027433	4	HO;LT;OT			10012378,10039626	Depression(Depression)	10012378	PS	SERTRALINE HCL	ORAL	200	MG			SERTRALINE HYDROCHLORIDE	SERTRALINE	3	32
100986371	10098637		20140423	ELI LILLY AND CO			F			CN	14	2	US	US	North America	North America	10008190	10029205	1	OT		2002	10012378,10002855,10033371,10033371	Depression(Depression)	10012378	PS	CYMBALTA	UNKNOWN	60	MG	CAPSULE		DULOXETINE HYDROCHLORIDE	DULOXETINE	7
100986421	10098642	20131115	20140423	NOVEN	54	YR	F			CN	14	2	US	US	North America	North America	10002855,10013700,10013968,10053762,10081770	10037175,10021428,10038738,10022117,10022117	5			20131115	10012378,10070592,10070592,10070592,10070592,10070592,10070592,10070592,10070592,10070592,10070592	Depression(Depression)	10012378	PS	BRISDELLE	ORAL	7.5	MG	CAPSULE		PAROXETINE MESILATE	PAROXETINE	11	54
100987881	10098788		20140423	ROXANE	22	YR	M			OT	14	2	COUNTRY NOT SPECIFIED	IN	Asia	Not Specified	10012432,10037087	10040785,10040785	2	OT			10012378	Depression(Depression)	10012378	PS	QUETIAPINE FUMARATE	UNKNOWN					QUETIAPINE FUMARATE	QUETIAPINE	1	22
100989491	10098949		20140422		49	YR	F	168	LBS		14	2	US		Not Specified	North America	10005750	10022891	1	DS		20111008	10012378	Depression(Depression)	10012378	PS	CYMBALTA	ORAL	40	MG			DULOXETINE HYDROCHLORIDE	DULOXETINE	1	49
100989612	10098961	20140404	20140602	ELI LILLY AND CO	33	YR	F			CN	14	2	JP	JP	Asia	Asia	10072268	10019805	1			2011	10012378,10022437,10022437,10012378,10012378	Depression(Depression)	10012378	PS	CYMBALTA	ORAL	40	MG	CAPSULE		DULOXETINE HYDROCHLORIDE	DULOXETINE	5	33
100989951	10098995	20130401	20140422		57	YR	F	180	LBS		14	2	US		Not Specified	North America	10013781	10017947	1	OT			10057840	Major depression(Major depression)	10057840	PS	PRISTIQ	ORAL					DESVENLAFAXINE SUCCINATE MONOHYDRATE	DESVENLAFAXINE	1	57
100990511	10099051	20140421	20140422				NS				14	2	US		Not Specified	North America	10012378,10013709,10013754,10043458,10044565,10069326	10037175,10018065,10018065,10018065,10029205,10077536	6			20140407	10012378	Depression(Depression)	10012378	PS	BUPROPION	ORAL	150	MG			BUPROPION	BUPROPION	1
100992412	10099241	20130201	20140520	WATSON	57	YR	F	72	KG	CN	14	2	GB	GB	Europe	Europe	10000059,10002368,10011469,10012735,10013709,10022437,10026749,10028334,10029412,10033557,10033775,10040108,10041010,10042458,10049119	10017947,10037175,10018065,10017947,10018065,10037175,10037175,10028395,10037175,10007541,10029205,10029205,10037175,10037175,10037175	15	OT		201402	10012378,10012378,10060945	Depression(Depression)	10012378	PS	MIRTAZAPINE (UNKNOWN)	ORAL	45	MG	UNK		MIRTAZAPINE	MIRTAZAPINE	3	57
100995521	10099552		20140423	SANDOZ	68	YR	F			OT	14	2	GB	GB	Europe	Europe	10002855,10005696,10012218,10012374,10016322,10021036,10040984	10037175,10022891,10037175,10037175,10018065,10027433,10037175	7	DS;HO		20140201	10012378	Depression(Depression)	10012378	PS	SERTRALINE	ORAL	50	MG			SERTRALINE HYDROCHLORIDE	SERTRALINE	7	68
100995781	10099578	2014	20140423	FOREST	87	YR	M			CN	14	2	US	US	North America	North America	10038389	10029104	1	OT		2012	10012378	Depression(Depression)	10012378	PS	VIIBRYD	ORAL	10	MG	TABLET		VILAZODONE HYDROCHLORIDE	VILAZODONE	3	87
100998881	10099888	20140223	20140423	WATSON	15	YR	F			CN	14	2	GB	GB	Europe	Europe	10010264,10042458,10051154	10018065,10037175,10037175	3	LT		20140203	10012378	Depression(Depression)	10012378	PS	SERTRALINE	ORAL	50	MG	FILM-COATED TABLET		SERTRALINE HYDROCHLORIDE	SERTRALINE	1	15
101004011	10100401	201309	20140423	MYLAN	55	YR	F	81.65	KG	CN	14	2	US	US	North America	North America	10002855,10013709	10037175,10018065	2			201309	10012378	Depression(Depression)	10012378	PS	PAROXETINE HYDROCHLORIDE EXTENDED-RELEASE TABLETS	ORAL	37.5	MG	PROLONGED-RELEASE TABLET		PAROXETINE HYDROCHLORIDE	PAROXETINE	3	55
101005251	10100525		20140423	GLAXOSMITHKLINE			M			CN	14	2	US	US	North America	North America	10016322,10016330,10041349,10053759,10061210	10018065,10018065,10029205,10028395,10022891	5	OT			10012378,10070592,10070592,10070592,10070592	Depression(Depression)	10012378	PS	WELLBUTRIN	ORAL	150	MG	TABLET		BUPROPION HYDROCHLORIDE	BUPROPION	5
101005651	10100565	20130101	20140423	GLAXOSMITHKLINE	35	YR	M			MD	14	2	SG	SG	Asia	Asia	10010774,10021333	10017947,10017947	2	OT		20131101	10012378	Depression(Depression)	10012378	PS	BUPROPION	ORAL	150	MG	UNKNOWN		BUPROPION	BUPROPION	1	35
101006021	10100602		20140423	SANDOZ	15	YR	M			OT	14	2	TR	TR	Asia	Asia	10006093,10008479,10022116,10031127,10042772	10007541,10018065,10022117,10047065,10029205	5	OT			10057840	Major depression(Major depression)	10057840	PS	RISPERIDONE		1.5	MG			RISPERIDONE	RISPERIDONE	1	15
101006201	10100620		20140423	SANDOZ			M	68.5	KG	OT	14	2	JP	JP	Asia	Asia	10007617,10020642,10022523,10042464,10070863	10007541,10040785,10022117,10037175,10022117	5	OT;HO;DE			10012378,10012378,10012378,10012378,10012378,10012378,10012378,10012378	Depression(Depression)	10012378	PS	VALPROIC ACID		600	MG			VALPROIC ACID	VALPROIC ACID	8
101006901	10100690	20131105	20140423	MYLAN	72	YR	M	75	KG	MD	14	2	PL	PL	Europe	Europe	10013849,10017955	10017947,10017947	2	HO;LT		201308	10057840,10028600,10003658	Major depression(Major depression)	10057840	PS	SERTAGEN	ORAL	50	MG			SERTRALINE HYDROCHLORIDE	SERTRALINE	5	72
101011531	10101153		20140424	DR REDDYS	52	YR	F	106	KG	MD	14	2	GB	GB	Europe	Europe	10024585	10010331	1	OT		20030901	10012378,10070592,10070592	Depression(Depression)	10012378	PS	SERTRALINE	ORAL	100	MG			SERTRALINE HYDROCHLORIDE	SERTRALINE	3	52
101012861	10101286	2013	20140424	PFIZER	36	YR	F	72.5	KG	CN	14	2	US	US	North America	North America	10002942,10013709	10037175,10018065	2			2005	10012378,10020772,10010808	Depression(Depression)	10012378	PS	EFFEXOR	ORAL	75	MG	CAPSULE		VENLAFAXINE HYDROCHLORIDE	VENLAFAXINE	7	36
101013532	10101353	2013	20150401	PFIZER	53	YR	F	66	KG	CN	15	2	US	US	North America	North America	10010264,10012378,10019211,10020751,10025482	10018065,10037175,10029205,10021428,10018065	5			2013	10012378	Depression(Depression)	10012378	PS	VENLAFAXINE HCL	ORAL	75	MG		VENLAFAXINE HYDROCHLORIDE	VENLAFAXINE HYDROCHLORIDE	VENLAFAXINE	2	53
101013761	10101376	2012	20140424	PFIZER	52	YR	F	65.76	KG	CN	14	2	US	US	North America	North America	10020751,10025482	10021428,10018065	2			2012	10012378	Depression(Depression)	10012378	PS	VENLAFAXINE HCL						VENLAFAXINE HYDROCHLORIDE	VENLAFAXINE	1	52
101013881	10101388	20140421	20140423		59	YR	M				14	2	US		Not Specified	North America	10012378,10069326,10082201	10037175,10077536,10018065	3			20140227	10012378	Depression(Depression)	10012378	PS	BUPROPION	ORAL					BUPROPION	BUPROPION	1	59
101014061	10101406	20140305	20140423		47	YR	F				14	2	US		Not Specified	North America	10013786,10015967,10016256,10027951,10037087,10040844,10040849,10042496,10042682,10069326	10040785,10015919,10018065,10037175,10040785,10040785,10040785,10022117,10018065,10077536	10	OT		20140221	10012378	Depression(Depression)	10012378	PS	DULOXETINE HCL						DULOXETINE HYDROCHLORIDE	DULOXETINE	1	47
101014131	10101413		20140423		27	YR	F	260	LBS		14	2	US		Not Specified	North America	10010264,10012378,10069326	10018065,10037175,10077536	3				10012378	Depression(Depression)	10012378	PS	DULOXETINE	ORAL					DULOXETINE	DULOXETINE	1	27
101020451	10102045		20140424	FOREST	45	YR	F			MD	14	2	US	US	North America	North America	10005186	10015919	1	OT			10012378	Depression(Depression)	10012378	PS	VIIBRYD		20	MG	TABLET		VILAZODONE HYDROCHLORIDE	VILAZODONE	1	45
101020881	10102088	20140328	20140423		54	YR	F	76.2	KG	PH	14	2	US		Not Specified	North America	10003658,10040752,10047290	10007541,10007541,10007541	3	LT	HP;UF		10012378	Depression(Depression)	10012378	PS	FLUOXETINE	ORAL					FLUOXETINE HYDROCHLORIDE	FLUOXETINE	3	54
101021651	10102165	20140223	20140422	AUROBINDO	15	YR	F			MD	14	2	GB		Not Specified	Europe	10042458,10085233	10037175,10037175	2	LT	FGN;HP	20140203	10012378	Depression(Depression)	10012378	PS	SERTRALINE	ORAL	50	MG			SERTRALINE HYDROCHLORIDE	SERTRALINE	1	15
101022501	10102250		20140424	PFIZER			F			CN	14	2	US	US	North America	North America	10013709	10018065	1				10012378	Depression(Depression)	10012378	PS	VENLAFAXINE HCL	ORAL			PROLONGED-RELEASE CAPSULE		VENLAFAXINE HYDROCHLORIDE	VENLAFAXINE	1
101023293	10102329	201404	20140625	ELI LILLY AND CO	44	YR	F			CN	14	2	SI	SI	Europe	Europe	10001551,10003481,10004685	10022891,10022891,10022891	3			201311	10012378,10033371	Depression(Depression)	10012378	PS	DULOXETINE HYDROCHLORIDE	UNKNOWN	60	MG	CAPSULE		DULOXETINE HYDROCHLORIDE	DULOXETINE	2	44
101023802	10102380	20130728	20140805	ELI LILLY AND CO	43	YR	M	87.8	KG	CN	14	3	CA	CA	North America	North America	10013395,10017577,10043882,10048865,10049564	10037175,10018065,10013993,10013993,10041244	5	DS		20130726	10012378	Depression(Depression)	10012378	PS	CYMBALTA	ORAL	30	MG	CAPSULE	DULOXETINE HYDROCHLORIDE	DULOXETINE HYDROCHLORIDE	DULOXETINE	6	43
101024011	10102401	20130919	20140424	SANDOZ	1	DY	M	3.56	KG	OT	14	2	DE	DE	Europe	Europe	10021093	10010331	1	CA		20121216	10012378,10054930	Depression(Depression)	10012378	PS	SERTRALINE	TRANSPLACENTAL	150	MG			SERTRALINE HYDROCHLORIDE	SERTRALINE	2	0.00273973
101026871	10102687		20140424	WATSON	81	YR	F	52	KG	CN	14	2	GB	GB	Europe	Europe	10021097,10031127	10047065,10047065	2	OT			10012378	Depression(Depression)	10012378	PS	CITALOPRAM (UNKNOWN)	ORAL	20	MG	UNK		CITALOPRAM	CITALOPRAM	1	81
101029211	10102921		20140424	PFIZER	52	YR	F	106	KG	MD	14	2	GB	GB	Europe	Europe	10024585	10010331	1	OT		20030901	10012378	Depression(Depression)	10012378	PS	SERTRALINE HCL	ORAL	100	MG			SERTRALINE HYDROCHLORIDE	SERTRALINE	3	52
101030211	10103021		20140424	ELI LILLY AND CO	36	YR	F			CN	14	2	US	US	North America	North America	10012397,10013709,10013754,10020772	10037175,10018065,10018065,10047065	4	HO			10057840,10029223,10072005,10070592	Major depression(Major depression)	10057840	PS	DULOXETINE HYDROCHLORIDE	UNKNOWN	60	MG	CAPSULE		DULOXETINE HYDROCHLORIDE	DULOXETINE	4	36
101034001	10103400	20130919	20140424	PFIZER			M	3.56	KG	MD	14	2	DE	DE	Europe	Europe	10021093,10071408	10010331,10022117	2	CA		20121216	10012378,10054930	Depression(Depression)	10012378	PS	SERTRALINE HCL	TRANSPLACENTAL	150	MG			SERTRALINE HYDROCHLORIDE	SERTRALINE	2
101034501	10103450	20131130	20140424	WATSON	28	YR	F	60	KG	CN	14	2	GB	GB	Europe	Europe	10021688	10005329	1	OT		20131128	10012378,10010808,10002515,10002855	Depression(Depression)	10012378	PS	CITALOPRAM (UNKNOWN)	ORAL	20	MG	UNK		CITALOPRAM	CITALOPRAM	4	28
101034701	10103470	201401	20140424	WATSON	77	YR	M			CN	14	2	GB	GB	Europe	Europe	10000381,10039906,10042772	10022117,10029205,10029205	3	OT		201401	10012378,10070592,10070592	Depression(Depression)	10012378	PS	MIRTAZAPINE (UNKNOWN)	ORAL	60	MG	UNK		MIRTAZAPINE	MIRTAZAPINE	3	77
101036181	10103618	20131028	20140424	PFIZER	29	YR	F			MD	14	2	CH	CH	Europe	Europe	10020745,10021097,10028293,10043071,10044565	10029205,10047065,10029205,10007541,10029205	5	HO;OT			10012378,10027599	Depression(Depression)	10012378	PS	SERTRALIN PFIZER	ORAL	50	MG	FILM-COATED TABLET		SERTRALINE HYDROCHLORIDE	SERTRALINE	4	29
101037071	10103707		20140424	FOREST	55	YR	F			OT	14	2	DK	FR	Europe	Europe	10005470,10028411,10033295	10022891,10028395,10022117	3	OT		201402	10012378	Depression(Depression)	10012378	PS	ESCITALOPRAM	ORAL	20	MG	COATED TABLET		ESCITALOPRAM OXALATE	ESCITALOPRAM	5	55
101037752	10103775	201401	20141113	FOREST	57	YR	M	61.23	KG	OT	14	4	DK	CA	North America	Europe	10013710,10016256,10016330,10018872,10049564,10060013	10018065,10018065,10018065,10027433,10041244,10022891	6	DS		201212	10012378,10002855,10070592	Depression(Depression)	10012378	PS	ESCITALOPRAM	ORAL	10	MG	TABLET	ESCITALOPRAM OXALATE	ESCITALOPRAM OXALATE	ESCITALOPRAM	5	57
101040221	10104022		20140424	FOREST			F			OT	14	2	DK	GB	Europe	Europe	10014395	10022891	1	OT			10012378	Depression(Depression)	10012378	PS	CITALOPRAM	ORAL	30	MG			CITALOPRAM HYDROBROMIDE	CITALOPRAM	3
101040441	10104044	20140326	20140424	WATSON	48	YR	M	74	KG	CN	14	2	GB	GB	Europe	Europe	10036661	10038604	1	OT		20140326	10012378	Depression(Depression)	10012378	PS	CITALOPRAM (UNKNOWN)	ORAL	20	MG	UNK		CITALOPRAM	CITALOPRAM	2	48
101042832	10104283	201301	20140711	FOREST	43	YR	F	72.57	KG	CN	14	3	US	US	North America	North America	10006784,10010144,10020772,10022437	10029205,10037175,10047065,10037175	4	DE;OT		20130110	10057840,10002855,10002855	Major depression(Major depression)	10057840	PS	VIIBRYD	ORAL	10	MG	TABLET	VILAZODONE HYDROCHLORIDE	VILAZODONE HYDROCHLORIDE	VILAZODONE	3	43
101044981	10104498	2013	20140424	FOREST	59	YR	F	77.11	KG	CN	14	2	US	US	North America	North America	10010947,10013709,10016173,10019070,10019075,10024855,10027175	10029205,10018065,10022117,10037175,10037175,10029205,10029205	7	HO;OT		201212	10012378,10012378	Depression(Depression)	10012378	PS	VIIBRYD	ORAL	10	MG	TABLET		VILAZODONE HYDROCHLORIDE	VILAZODONE	12	59
101088042	10108804	201103	20140901	RANBAXY			M			OT	14	3	NZ	AU	Oceania	Oceania	10020737,10033295,10055113	10014698,10022117,10029104	3	DE;LT;OT			10057840,10057840,10070592,10057840,10070592,10057840,10057840,10057840,10057840,10057840,10057840,10070592,10070592,10070592	Major depression(Major depression)	10057840	PS	QUETIAPINE	UNKNOWN				QUETIAPINE	QUETIAPINE	QUETIAPINE	14
101088441	10108844		20140425	LUPIN	68	YR	F				14	2	GB	GB	Europe	Europe	10002855,10005696,10012218,10012374,10016322,10021036,10040984,10071048	10037175,10022891,10037175,10037175,10018065,10027433,10037175,10029205	8	DS;HO		20140201	10012378,10070592,10070592,10070592,10070592,10070592,10070592	Depression(Depression)	10012378	PS	SERTRALINE	ORAL	50	MG			SERTRALINE HYDROCHLORIDE	SERTRALINE	7	68
101089601	10108960	2012	20140425	JANSSEN	43	YR	M	72.58	KG	CN	14	2	US	US	North America	North America	10053762,10081572,10084406	10022117,10022117,10022117	3			2012	10012378,10002855,10012378,10002855,10012378,10002855	Depression(Depression)	10012378	PS	INVEGA	ORAL	6	MG	OROS (ORAL OSMOTIC) THERAPEUTIC SYSTEM TABLET		PALIPERIDONE	PALIPERIDONE	6	43
101094321	10109432	20140409	20140424		40	YR	F	137	LBS		14	2	US		Not Specified	North America	10043882,10047571	10013993,10015919	2			20140402	10012378	Depression(Depression)	10012378	PS	VIIBRYD	ORAL	40	MG			VILAZODONE HYDROCHLORIDE	VILAZODONE	1	40
101104501	10110450		20140423	APOTEX	15	YR	M			OT	14	2	TR		Not Specified	Asia	10006093,10019196,10021097,10042772	10007541,10022117,10047065,10029205	4	HO	HP		10057840	Major depression(Major depression)	10057840	PS	RISPERIDONE		1.5	MG			RISPERIDONE	RISPERIDONE	1	15
101109851	10110985		20140424		17	YR	F	186	LBS		14	2	US		Not Specified	North America	10013395,10033775	10037175,10029205	2			20100201	10012378	Depression(Depression)	10012378	PS	CITALOPRAM	ORAL					CITALOPRAM HYDROBROMIDE	CITALOPRAM	1	17
101122191	10112219		20140425	ROXANE			M	69	KG	OT	14	2	COUNTRY NOT SPECIFIED	JP	Asia	Not Specified	10010144,10040108	10037175,10029205	2	DE			10012378,10012378,10012378,10012378,10012378,10012378,10012378,10012378	Depression(Depression)	10012378	PS	LITHIUM CARBONATE	UNKNOWN					LITHIUM CARBONATE	LITHIUM	8
101200382	10120038		20140611	PFIZER			M			CN	14	2	US	US	North America	North America	10002652,10014328,10038967,10043345,10061461	10037175,10038604,10038604,10038604,10038604	5				10057840,10018075,10036316,10057840,10018075	Major depression(Major depression)	10057840	PS	ZOLOFT		100	MG			SERTRALINE HYDROCHLORIDE	SERTRALINE	6
101200691	10120069	201404	20140425	PFIZER	61	YR	F	102.4	KG	CN	14	2	US	US	North America	North America	10014020,10019211,10021588,10022000,10028810,10043521	10013993,10029205,10037175,10021881,10021881,10038738	6			2004	10012378,10000059,10013946,10020772	Depression(Depression)	10012378	PS	EFFEXOR XR		150	MG	PROLONGED-RELEASE CAPSULE		VENLAFAXINE HYDROCHLORIDE	VENLAFAXINE	7	61
101200961	10120096	20140412	20140425	PFIZER	47	YR	F	81.63	KG	CN	14	2	US	US	North America	North America	10013754,10013911,10019063,10020559,10022437,10029216,10029412,10034018,10037087,10043255,10043882,10044565,10047340	10018065,10029205,10037175,10013993,10037175,10037175,10037175,10029205,10040785,10028395,10013993,10029205,10013993	13	OT		201402	10012378,10002855,10040984	Depression(Depression)	10012378	PS	EFFEXOR XR		75	MG	PROLONGED-RELEASE CAPSULE		VENLAFAXINE HYDROCHLORIDE	VENLAFAXINE	4	47
101204371	10120437		20140425	PFIZER	69	YR	F	71.66	KG	OT	14	2	US	US	North America	North America	10028334,10029216,10033371,10061284	10028395,10037175,10018065,10037175	4			2013	10012378,10005728,10033371,10048439	Depression(Depression)	10012378	PS	PRISTIQ		50	MG	PROLONGED-RELEASE TABLET		DESVENLAFAXINE SUCCINATE MONOHYDRATE	DESVENLAFAXINE	5	69
101206941	10120694		20140425	TEVA			NS	2.86	KG	MD	14	2	GB	GB	Europe	Europe	10002120,10018183,10073513	10010331,10010331,10022117	3	CA			10012378	Depression(Depression)	10012378	PS	CITALOPRAM	TRANSPLACENTAL	20	MG			CITALOPRAM HYDROBROMIDE	CITALOPRAM	1
101208032	10120803	201312	20140818	BRISTOL MYERS SQUIBB	29	YR	F			CN	14	3	JP	JP	Asia	Asia	10024855,10050014	10029205,10029205	2	OT		20131128	10012378	Depression(Depression)	10012378	PS	ABILIFY	ORAL	3	MG	TABLET	ARIPIPRAZOLE	ARIPIPRAZOLE	ARIPIPRAZOLE	3	29
101210761	10121076	200711	20140425	JANSSEN	22	YR	F			CN	14	2	US	US	North America	North America	10055690,10073513	10036585,10022117	2	OT			10012378,10002855,10061182,10013990	Depression(Depression)	10012378	PS	TOPAMAX	ORAL			TABLETS		TOPIRAMATE	TOPIRAMATE	4	22
101210771	10121077		20140425	JANSSEN			F			CN	14	2	US	US	North America	North America	10019300,10030289,10064655,10071404	10022891,10036585,10010331,10022117	4	CA;OT;DE			10012378,10002855,10061182,10013990	Depression(Depression)	10012378	PS	TOPAMAX	TRANSPLACENTAL			TABLETS		TOPIRAMATE	TOPIRAMATE	4
101257701	10125770	20140128	20140425	WATSON	64	YR	M	110	KG	CN	14	2	GB	GB	Europe	Europe	10008190,10013082,10020937,10033371	10029205,10018065,10029205,10018065	4	OT;DS		20140128	10012378,10070592,10070592,10070592,10070592,10070592,10070592,10070592,10070592	Depression(Depression)	10012378	PS	MIRTAZAPINE (UNKNOWN)	ORAL	30	MG	UNK		MIRTAZAPINE	MIRTAZAPINE	9	64
101274641	10127464		20140428	MYLAN	15	YR	M			OT	14	2	TR	TR	Asia	Asia	10006093,10008479,10019196,10042772	10007541,10018065,10022117,10029205	4	HO			10057840,10053762	Major depression(Major depression)	10057840	PS	RISPERIDONE	UNKNOWN					RISPERIDONE	RISPERIDONE	2	15
101284991	10128499		20140428	RANBAXY	68	YR	F			OT	14	2	GB	GB	Europe	Europe	10002855,10005696,10012218,10012374,10016322,10021036,10040984	10037175,10022891,10037175,10037175,10018065,10027433,10037175	7	HO;DS		20140201	10012378,10070592,10070592,10070592,10070592,10070592,10070592	Depression(Depression)	10012378	PS	SERTRALINE	ORAL	50	MG			SERTRALINE HYDROCHLORIDE	SERTRALINE	7	68
101297952	10129795	20131216	20140430	SYNTHON	35	YR	F				14	2	FR		Not Specified	Europe	10027527,10043648	10005329,10005329	2	HO	HP;FGN	2007	10012378,10010808,10012378,10039083	Depression(Depression)	10012378	PS	DIVARIUS	ORAL	20	MG	TABLET		PAROXETINE MESILATE	PAROXETINE	5	35
101300931	10130093	20140424	20140425		53	YR	F	160	LBS		14	2	US		Not Specified	North America	10013573,10022000,10028813,10029410,10029412,10033371,10042458	10029205,10021881,10017947,10040785,10037175,10018065,10037175	7	DS			10057840	Major depression(Major depression)	10057840	PS	CYMBALTA	ORAL					DULOXETINE HYDROCHLORIDE	DULOXETINE	1	53
101303281	10130328	20131121	20140425		18	YR	M				14	2	US		Not Specified	North America	10010264,10012378,10029898,10042458	10018065,10037175,10037175,10037175	4	HO;LT		20131113	10012378	Depression(Depression)	10012378	PS	ZOLOFT	ORAL					SERTRALINE HYDROCHLORIDE	SERTRALINE	1	18
101306473	10130647		20140612	PFIZER	35	YR	F	52.2	KG	CN	14	2	US	US	North America	North America	10025482	10018065	1				10012378,10002855	Depression(Depression)	10012378	PS	EFFEXOR		150	MG			VENLAFAXINE HYDROCHLORIDE	VENLAFAXINE	2	35
101307092	10130709	2004	20140502	PFIZER			F	52.15	KG	CN	14	2	US	US	North America	North America	10022000	10021881	1			2002	10012378,10002855	Depression(Depression)	10012378	PS	EFFEXOR		150	MG			VENLAFAXINE HYDROCHLORIDE	VENLAFAXINE	2
101307211	10130721	201404	20140428	PFIZER	90	YR	M			CN	14	2	US	US	North America	North America	10010264,10013573,10047513	10018065,10029205,10015919	3			2014	10012378,10002855,10012378,10002855	Depression(Depression)	10012378	PS	EFFEXOR		37.5	MG			VENLAFAXINE HYDROCHLORIDE	VENLAFAXINE	4	90
101315391	10131539		20140428	ROXANE	67	YR	M			OT	14	2	COUNTRY NOT SPECIFIED	TR	Asia	Not Specified	10007515,10011906,10014387,10038669,10047290	10007541,10018065,10022891,10038738,10007541	5	LT;OT;DE			10057840,10057840	Major depression(Major depression)	10057840	PS	SERTRALINE	UNKNOWN					SERTRALINE HYDROCHLORIDE	SERTRALINE	2	67
101320951	10132095	201210	20140428	PFIZER	48	YR	F	78.46	KG	CN	14	2	US	US	North America	North America	10001130,10013709,10047899	10014698,10018065,10022891	3	OT			10012378	Depression(Depression)	10012378	PS	ZOLOFT						SERTRALINE HYDROCHLORIDE	SERTRALINE	1	48
101321111	10132111		20140428	PFIZER	50	YR	F	78.46	KG	CN	14	2	US	US	North America	North America	10002855,10036316	10037175,10037175	2	OT		201303	10012378,10012378	Depression(Depression)	10012378	PS	EFFEXOR XR		37	MG	PROLONGED-RELEASE CAPSULE		VENLAFAXINE HYDROCHLORIDE	VENLAFAXINE	6	50
101323243	10132324	20140404	20140710	MYLAN	72	YR	F	50	KG	MD	14	3	IT	IT	Europe	Europe	10064191	10007541	1	OT		20110901	10012378,10012378,10012378,10020772,10033557	Depression(Depression)	10012378	PS	ESCITALOPRAM OXALATE.	ORAL	20	MG		ESCITALOPRAM OXALATE	ESCITALOPRAM OXALATE	ESCITALOPRAM	5	72
101327992	10132799	20140401	20140616	FOREST	41	YR	F	103	KG	OT	14	2	US	US	North America	North America	10012378	10037175	1			20140304	10012378,10012378,10012378	Depression(Depression)	10012378	PS	FETZIMA	ORAL	20	MG	CAPSULE		LEVOMILNACIPRAN HYDROCHLORIDE	LEVOMILNACIPRAN	3	41
101330152	10133015		20160902	PFIZER	51	YR	F			CN	16	3	US	US	North America	North America	10011469,10013709	10018065,10018065	2				10012378	Depression(Depression)	10012378	PS	SERTRALINE HCL					SERTRALINE HYDROCHLORIDE	SERTRALINE HYDROCHLORIDE	SERTRALINE	1	51
101333851	10133385		20140428	TEVA	52	YR	F	106	KG	MD	14	2	GB	GB	Europe	Europe	10024585	10010331	1	OT		20030901	10012378	Depression(Depression)	10012378	PS	SERTRALINE	ORAL	100	MG			SERTRALINE HYDROCHLORIDE	SERTRALINE	3	52
101336291	10133629		20140428	ACTAVIS	50	YR	F	48	KG	OT	14	2	CN	CN	Asia	Asia	10010071,10013781,10018100,10036067,10036142,10039020,10053198	10029205,10017947,10029205,10027433,10038359,10028395,10014698	7	LT;OT;HO			10057840,10057840	Major depression(Major depression)	10057840	PS	DULOXETINE (UNKNOWN)	UNKNOWN	60	MG	UNK		DULOXETINE	DULOXETINE	2	50
101336501	10133650	201310	20140428	TEVA	32	YR	M			MD	14	2	GB	GB	Europe	Europe	10017955,10018884,10029898,10067585	10017947,10022891,10037175,10027433	4	LT;HO;OT		201310	10012378,10039626,10067585	Depression(Depression)	10012378	PS	SERTRALINE	ORAL	50	MG			SERTRALINE HYDROCHLORIDE	SERTRALINE	4	32
101336901	10133690		20140428	TEVA	68	YR	F			PH	14	2	GB	GB	Europe	Europe	10002855,10005696,10012218,10012374,10016322,10021036,10040984,10071048	10037175,10022891,10037175,10037175,10018065,10027433,10037175,10029205	8	DS;HO		20140201	10012378	Depression(Depression)	10012378	PS	SERTRALINE	ORAL	50	MG			SERTRALINE HYDROCHLORIDE	SERTRALINE	7	68
101336942	10133694	20140417	20140512	TAKEDA	32	YR	F	77.37	KG	CN	14	2	US	US	North America	North America	10006550,10012378,10042458,10058672	10037175,10037175,10037175,10037175	4	OT		20140418	10012378	Depression(Depression)	10012378	PS	BRINTELLIX	ORAL	5	MG	TABLET		VORTIOXETINE HYDROBROMIDE	VORTIOXETINE	1	32
101337091	10133709		20140428	WATSON	46	YR	F			MD	14	2	DE	DE	Europe	Europe	10013710,10071390	10018065,10029205	2	OT			10057840,10057840,10011781	Major depression(Major depression)	10057840	PS	VENLAFAXINE (UNKNOWN)	UNKNOWN	112.5	MG	UNK		VENLAFAXINE HYDROCHLORIDE	VENLAFAXINE	7	46
101341072	10134107	201404	20140528	FOREST	81	YR	M			CN	14	2	US	US	North America	North America	10012378,10012735,10013781,10014325,10021654,10024572,10028034,10047899,10058920	10037175,10017947,10017947,10038604,10027433,10017947,10017947,10022891,10029205	9	OT		20140402	10012378,10012378,10053156	Depression(Depression)	10012378	PS	VIIBRYD	ORAL	10	MG	TABLET		VILAZODONE HYDROCHLORIDE	VILAZODONE	7	81
101352791	10135279	201402	20140428	FOREST	55	YR	F			OT	14	2	DK	GB	Europe	Europe	10002855,10013709,10015037,10022524,10042458,10048010,10051076	10037175,10018065,10029205,10037175,10037175,10018065,10022117	7	OT		201303	10012378,10015037,10015037	Depression(Depression)	10012378	PS	CITALOPRAM	ORAL	60	MG			CITALOPRAM HYDROBROMIDE	CITALOPRAM	7	55
101364011	10136401		20140429	BOEHRINGER INGELHEIM			F			CN	14	2	US	US	North America	North America	10012378	10037175	1				10012378	Depression(Depression)	10012378	PS	MIRAPEX	UNKNOWN					PRAMIPEXOLE DIHYDROCHLORIDE	PRAMIPEXOLE	2
101364221	10136422	20140403	20140429	ELI LILLY AND CO	46	YR	M			CN	14	2	JP	JP	Asia	Asia	10008635,10013709	10019805,10018065	2			20140116	10012378,10012378,10012378,10012378	Depression(Depression)	10012378	PS	CYMBALTA	ORAL	60	MG	CAPSULE		DULOXETINE HYDROCHLORIDE	DULOXETINE	4	46
101364501	10136450	20140303	20140425		49	YR	M	218	LBS		14	2	US		Not Specified	North America	10001949,10003549,10005728,10008469,10010254,10013573,10013968,10016173,10019196,10019211,10019300,10024855,10024861,10033557,10069297,10081579	10029205,10018065,10022891,10018065,10022117,10029205,10038738,10022117,10022117,10029205,10022891,10029205,10041244,10007541,10077536,10022117	16	OT		20140114	10012378	Depression(Depression)	10012378	PS	EFFEXOR XR	ORAL	150	MG	CAPSULE		VENLAFAXINE HYDROCHLORIDE	VENLAFAXINE	9	49
101369831	10136983		20140429	ROCHE			F	58	KG	CN	14	2	BR	BR	South America	South America	10005169,10012378	10015919,10037175	2	OT		2004	10012378	Depression(Depression)	10012378	PS	RIVOTRIL	UNKNOWN	.5	MG	TABLET		CLONAZEPAM	CLONAZEPAM	1
101371831	10137183		20140425	AUROBINDO	68	YR	F			PH	14	2	GB		Not Specified	Europe	10002855,10005696,10012218,10012374,10016322,10021036,10039906,10040984	10037175,10022891,10037175,10037175,10018065,10027433,10029205,10037175	8	DS;HO	FGN;HP	20140201	10012378	Depression(Depression)	10012378	PS	SERTRALINE	ORAL	50	MG			SERTRALINE HYDROCHLORIDE	SERTRALINE	7	68
101372141	10137214		20140425	AUROBINDO			NS	2.85	KG	MD	14	2	GB		Not Specified	Europe	10002120,10006924,10010356,10018183,10071404	10010331,10042613,10010331,10010331,10022117	5	CA	HP;FGN		10012378	Depression(Depression)	10012378	PS	CITALOPRAM	TRANSPLACENTAL	20	MG			CITALOPRAM HYDROBROMIDE	CITALOPRAM	1
101372741	10137274	20140425	20140428		56	YR	M				14	2	US		Not Specified	North America	10005555	10022891	1	DS		20140329	10057840	Major depression(Major depression)	10057840	PS	BRINTELLIX	ORAL					VORTIOXETINE HYDROBROMIDE	VORTIOXETINE	1	56
101374374	10137437	20140116	20141031	ELI LILLY AND CO	50	YR	M	82	KG	CN	14	4	JP	JP	Asia	Asia	10024670	10019805	1	HO		20140116	10012378	Depression(Depression)	10012378	PS	CYMBALTA	ORAL	20	MG	CAPSULE	DULOXETINE HYDROCHLORIDE	DULOXETINE HYDROCHLORIDE	DULOXETINE	1	50
101374391	10137439	20140301	20140428		54	YR	F			CN	14	2	US		Not Specified	North America	10012378,10013709,10069326	10037175,10018065,10077536	3		CSM		10012378	Depression(Depression)	10012378	PS	METHYLPHENIDATE ER		1		TABLET		METHYLPHENIDATE	METHYLPHENIDATE	1	54
101374542	10137454	201310	20140429	AUROBINDO	32	YR	M				14	2	GB		Not Specified	Europe	10017955,10018884,10029898,10067585	10017947,10022891,10037175,10027433	4	LT;HO;OT	FGN	201310	10012378,10039626	Depression(Depression)	10012378	PS	SERTRALINE	ORAL	50	MG			SERTRALINE HYDROCHLORIDE	SERTRALINE	3	32
101377481	10137748	20140321	20140428		26	YR	F				14	2	US		Not Specified	North America	10005750,10013573,10019211,10069326	10022891,10029205,10029205,10077536	4	OT		20140315	10012378	Depression(Depression)	10012378	PS	BUPROPION 150 MG	ORAL					BUPROPION	BUPROPION	1	26
101390051	10139005		20140429	PFIZER	69	YR	F	71.66	KG	OT	14	2	US	US	North America	North America	10013709	10018065	1			2013	10012378,10005728,10033371,10048439	Depression(Depression)	10012378	PS	PRISTIQ		50	MG	PROLONGED-RELEASE TABLET		DESVENLAFAXINE SUCCINATE MONOHYDRATE	DESVENLAFAXINE	5	69
101390972	10139097		20140515	TAKEDA			F	127.44	KG	CN	14	2	US	US	North America	North America	10002855,10016275,10042458,10054196,10061428	10037175,10037175,10037175,10037175,10027433	5	OT		2014	10012378,10002855,10017885,10003553,10027599,10003988,10020772	Depression(Depression)	10012378	PS	BRINTELLIX	ORAL	10	MG	TABLET		VORTIOXETINE HYDROBROMIDE	VORTIOXETINE	9
101392221	10139222		20140429	SUNOVION	56	YR	F			MD	14	2	US	US	North America	North America	10012174,10019468,10044390	10027433,10029205,10029205	3	OT		201403	10012378	Depression(Depression)	10012378	PS	LATUDA	ORAL	20	MG	TABLET		LURASIDONE HYDROCHLORIDE	LURASIDONE	3	56
101395501	10139550		20140429	WATSON	68	YR	F			CN	14	2	GB	GB	Europe	Europe	10002855,10005696,10012218,10012374,10016322,10021036,10040984	10037175,10022891,10037175,10037175,10018065,10027433,10037175	7	DS;HO		20140201	10012378,10070592,10070592,10070592,10070592,10070592,10070592	Depression(Depression)	10012378	PS	SERTRALINE (UNKNOWN)	ORAL	50	MG	UNK		SERTRALINE	SERTRALINE	7	68
101410823	10141082	20131126	20140515	TAKEDA	64	YR	F	55.78	KG	CN	14	2	US	US	North America	North America	10042458	10037175	1	OT		20131126	10012378,10001443,10022437,10012378	Depression(Depression)	10012378	PS	BRINTELLIX	ORAL	10	MG	TABLET		VORTIOXETINE HYDROBROMIDE	VORTIOXETINE	4	64
101416353	10141635		20140908	BRISTOL MYERS SQUIBB	59	YR	M			CN	14	3	US	US	North America	North America	10003549,10013916,10016256	10018065,10029205,10018065	3				10057840	Major depression(Major depression)	10057840	PS	ABILIFY	ORAL	2	MG		ARIPIPRAZOLE	ARIPIPRAZOLE	ARIPIPRAZOLE	1	59
101416562	10141656	2013	20140516	PFIZER			M			MD	14	2	CR	CR	North America	North America	10037844,10047115	10040785,10047065	2			201311	10012378	Depression(Depression)	10012378	PS	PRISTIQ	ORAL	50	MG	PROLONGED-RELEASE TABLET		DESVENLAFAXINE SUCCINATE MONOHYDRATE	DESVENLAFAXINE	2
101417061	10141706		20140429	ELI LILLY AND CO			F			CN	14	2	US	US	North America	North America	10017577,10019196,10039203,10041466	10018065,10022117,10022117,10029205	4	OT;DS			10012378,10070592,10070592,10070592,10070592	Depression(Depression)	10012378	PS	CYMBALTA	UNKNOWN	60	MG	CAPSULE		DULOXETINE HYDROCHLORIDE	DULOXETINE	5
101417102	10141710		20140509	PFIZER			F			CN	14	2	US	US	North America	North America	10002855,10012378	10037175,10037175	2				10012378,10057666	Depression(Depression)	10012378	PS	ZOLOFT		50	MG			SERTRALINE HYDROCHLORIDE	SERTRALINE	2
101417881	10141788		20140429	MYLAN			NS	2.86	KG	MD	14	2	GB	GB	Europe	Europe	10002120,10018183,10073513	10010331,10010331,10022117	3	CA			10012378	Depression(Depression)	10012378	PS	CITALOPRAM	TRANSPLACENTAL	20	MG			CITALOPRAM HYDROBROMIDE	CITALOPRAM	1
101420752	10142075	201402	20140529	FOREST	51	YR	M			CN	14	2	US	US	North America	North America	10013709,10019303,10046555	10018065,10022891,10038359	3			20140225	10012378,10003246,10012378,10013946	Depression(Depression)	10012378	PS	FETZIMA	ORAL	40	MG	CAPSULE		LEVOMILNACIPRAN HYDROCHLORIDE	LEVOMILNACIPRAN	11	51
101422511	10142251		20140430	ROCHE			M			CN	14	2	US	US	North America	North America	10013709,10061026	10018065,10042613	2	OT			10012378,10002855	Depression(Depression)	10012378	PS	KLONOPIN	UNKNOWN					CLONAZEPAM	CLONAZEPAM	6
101422721	10142272		20140429	TAKEDA			NS			CN	14	2	US	US	North America	North America	10013573,10016322,10028813,10041349,10042458	10029205,10018065,10017947,10029205,10037175	5	OT			10057840	Major depression(Major depression)	10057840	PS	BRINTELLIX	ORAL			TABLET		VORTIOXETINE HYDROBROMIDE	VORTIOXETINE	1
101423301	10142330	201310	20140430	LUPIN	32	YR	M				14	2	GB	GB	Europe	Europe	10017955,10018884,10029898,10067585	10017947,10022891,10037175,10027433	4	LT;OT;HO		201310	10012378,10039626	Depression(Depression)	10012378	PS	SERTRALINE	ORAL	50	MG			SERTRALINE HYDROCHLORIDE	SERTRALINE	3	32
101425531	10142553	20140324	20140430	MERCK	68	YR	M			OT	14	2	FR	FR	Europe	Europe	10037549	10040785	1	HO		20140319	10012378,10002855,10070592,10070592,10070592	Depression(Depression)	10012378	PS	NORSET	ORAL			COATED TABLET		MIRTAZAPINE	MIRTAZAPINE	5	68
101426301	10142630	20140329	20140430	PFIZER	56	YR	F			OT	14	2	FR	FR	Europe	Europe	10016173,10018852,10019211,10020642,10024855,10025482,10036653,10056325	10022117,10047065,10029205,10040785,10029205,10018065,10029205,10017947	8	OT			10012378,10020603,10057667,10014011	Depression(Depression)	10012378	PS	EFFEXOR	ORAL			TABLET		VENLAFAXINE HYDROCHLORIDE	VENLAFAXINE	6	56
101427522	10142752	201310	20140502	RANBAXY			NS			OT	14	2	GB	GB	Europe	Europe	10017955,10018884,10029898,10067585	10017947,10022891,10037175,10027433	4	OT;LT;HO		201310	10012378,10039626,10067585	Depression(Depression)	10012378	PS	SERTRALINE	ORAL	50	MG			SERTRALINE HYDROCHLORIDE	SERTRALINE	4
101427763	10142776	201402	20140529	AUROBINDO	55	YR	F				14	2	GB		Not Specified	Europe	10002855,10013709,10013754,10015037,10042458,10051154	10037175,10018065,10018065,10029205,10037175,10037175	6	OT	FGN	201303	10012378,10015037,10015037	Depression(Depression)	10012378	PS	CITALOPRAM (CITALOPRAM)	ORAL	60	MG			CITALOPRAM HYDROBROMIDE	CITALOPRAM	7	55
101429831	10142983		20140430	LUPIN	52	YR	F	106	KG		14	2	GB	GB	Europe	Europe	10024585	10010331	1	OT		20030901	10012378,10070592,10070592	Depression(Depression)	10012378	PS	SERTRALINE	ORAL	100	MG			SERTRALINE HYDROCHLORIDE	SERTRALINE	4	52
101430303	10143030	2014	20140606	PFIZER	51	YR	F	76	KG	OT	14	2	JP	JP	Asia	Asia	10013754,10016062,10019211,10028391,10028836,10033371,10047899,10065154	10018065,10029205,10029205,10028395,10028395,10018065,10022891,10042613	8	OT		20111006	10012378,10029898,10027304,10022437,10012378,10002855	Depression(Depression)	10012378	PS	JZOLOFT	ORAL	100	MG	FILM-COATED TABLET		SERTRALINE HYDROCHLORIDE	SERTRALINE	6	51
101433061	10143306	2014	20140429				F			MD	14	2	US		Not Specified	North America	10012378,10069326,10082201	10037175,10077536,10018065	3				10057840	Major depression(Major depression)	10057840	PS	CYMBALTA	ORAL	130	MG			DULOXETINE HYDROCHLORIDE	DULOXETINE	4
101434691	10143469	2009	20140430	ASTRAZENECA	62	YR	F	78	KG	CN	14	2	BR	BR	South America	South America	10012378,10028596	10037175,10007541	2	HO		2009	10012378,10012601,10053468	Depression(Depression)	10012378	PS	SEROQUEL	ORAL	25	MG	TABLET		QUETIAPINE FUMARATE	QUETIAPINE	3	62
101435571	10143557	20140426	20140429		29	YR	M	185	LBS		14	2	US		Not Specified	North America	10040108	10029205	1	HO	HP	20140423	10012378	Depression(Depression)	10012378	PS	CITALOPRAM	ORAL			TABLET		CITALOPRAM HYDROBROMIDE	CITALOPRAM	2	29
101436722	10143672	201403	20140509	PFIZER	75	YR	F	53.52	KG	CN	14	2	US	US	North America	North America	10016322,10029216	10018065,10037175	2				10012378	Depression(Depression)	10012378	PS	EFFEXOR XR		150	MG	PROLONGED-RELEASE CAPSULE		VENLAFAXINE HYDROCHLORIDE	VENLAFAXINE	4	75
101437282	10143728	2009	20140526	PFIZER	65	YR	F	82	KG	CN	14	2	BR	BR	South America	South America	10008190,10011469,10012374,10013709,10017940,10020710,10022437,10029216,10038428,10047899,10048964,10059245,10061024	10029205,10018065,10037175,10018065,10029104,10027433,10037175,10037175,10038359,10022891,10029205,10047065,10007541	13	HO;OT			10012378,10002034,10005423,10005423,10053468,10053468,10012378,10012601,10020772,10012601	Depression(Depression)	10012378	PS	ZOLOFT	ORAL	50	MG	FILM-COATED TABLET		SERTRALINE HYDROCHLORIDE	SERTRALINE	11	65
101437882	10143788	2011	20140527	GLAXOSMITHKLINE	65	YR	M			CN	14	2	US	US	North America	North America	10003239,10007739,10028411,10047513,10047571,10063797	10028395,10015919,10028395,10015919,10015919,10042613	6	OT		2011	10012378	Depression(Depression)	10012378	PS	BUPROPION HCL	ORAL	150	MG	TABLET-CONTROLLED RELEASE		BUPROPION HYDROCHLORIDE	BUPROPION	2	65
101441301	10144130		20140430	WATSON			NS			CN	14	2	GB	GB	Europe	Europe	10002120,10018183,10073513	10010331,10010331,10022117	3	CA			10012378	Depression(Depression)	10012378	PS	CITALOPRAM (UNKNOWN)	TRANSPLACENTAL	20	MG	UNK		CITALOPRAM	CITALOPRAM	1
101441401	10144140	201310	20140430	WATSON	32	YR	M			OT	14	2	GB	GB	Europe	Europe	10017955,10018884,10029898,10067585	10017947,10022891,10037175,10027433	4	OT;LT;HO			10012378,10039626,10067585	Depression(Depression)	10012378	PS	SERTRALINE (UNKNOWN)	ORAL	200	MG	UNK		SERTRALINE	SERTRALINE	4	32
101441811	10144181	2013	20140430	PFIZER			M	1.47	KG	MD	14	2	CH	CH	Europe	Europe	10036590,10061078,10071408	10036585,10010331,10022117	3	OT;CA		2012	10012378,10012378	Depression(Depression)	10012378	PS	EFEXOR ER	TRANSPLACENTAL	375	MG	PROLONGED-RELEASE CAPSULE		VENLAFAXINE HYDROCHLORIDE	VENLAFAXINE	2
101441831	10144183	2013	20140430	PFIZER			M	1.35	KG	MD	14	2	CH	CH	Europe	Europe	10036590,10061078,10071408	10036585,10010331,10022117	3	CA;OT		2012	10012378,10012378	Depression(Depression)	10012378	PS	EFEXOR ER	TRANSPLACENTAL	375	MG	PROLONGED-RELEASE CAPSULE		VENLAFAXINE HYDROCHLORIDE	VENLAFAXINE	2
101442871	10144287	20140403	20140430	WATSON	16	YR	F	58	KG	CN	14	2	DE	DE	Europe	Europe	10043071,10044565,10047700	10007541,10029205,10017947	3	HO			10012378,10012378	Depression(Depression)	10012378	PS	CITALOPRAM (UNKNOWN)	UNKNOWN	20	MG	UNK		CITALOPRAM	CITALOPRAM	2	16
101443751	10144375	20131101	20140430	MYLAN	59	YR	F			PH	14	2	IT	IT	Europe	Europe	10013654,10033295,10042464,10070863	10037175,10022117,10037175,10022117	4	OT		20131101	10012378	Depression(Depression)	10012378	PS	DIAZEPAM	ORAL	100	MG			DIAZEPAM	DIAZEPAM	1	59
101444311	10144431		20140430	SANDOZ	21	YR	F	50.8	KG	OT	14	2	GB	GB	Europe	Europe	10002855,10003549,10013573,10013781,10015535,10022437,10025482,10033557,10037211,10043169,10044565,10061428,10064805	10037175,10018065,10029205,10017947,10037175,10037175,10018065,10007541,10029205,10037175,10029205,10027433,10037175	13	OT		20140331	10012378	Depression(Depression)	10012378	PS	SERTRALINE	ORAL	50	MG			SERTRALINE HYDROCHLORIDE	SERTRALINE	3	21
101444321	10144432	20110825	20140430	SANDOZ	2	YR	F	12.6	KG	OT	14	2	GB	GB	Europe	Europe	10061199,10061307,10066054,10067508,10086689	10028395,10028395,10010331,10036585,10010331	5	DS;CA			10012378	Depression(Depression)	10012378	PS	FLUOXETINE	TRANSPLACENTAL					FLUOXETINE HYDROCHLORIDE	FLUOXETINE	1	2
101444873	10144487	201404	20140515	ELI LILLY AND CO	22	YR	F			CN	14	2	CH	CH	Europe	Europe	10009802,10037377,10051298	10005329,10038738,10010331	3	HO		201311	10012378	Depression(Depression)	10012378	PS	CYMBALTA	UNKNOWN	30	MG	CAPSULE		DULOXETINE HYDROCHLORIDE	DULOXETINE	1	22
101455091	10145509	20130919	20140501	RANBAXY	1	DY	M			MD	14	2	DE	DE	Europe	Europe	10021093	10010331	1	CA		20121216	10012378,10054930	Depression(Depression)	10012378	PS	SERTRALINE	TRANSPLACENTAL	150	MG			SERTRALINE HYDROCHLORIDE	SERTRALINE	2	0.00273973
101460922	10146092	201402	20140604	MYLAN	55	YR	F			PH	14	2	GB	GB	Europe	Europe	10002855,10013709,10015037,10022524,10042458,10048010	10037175,10018065,10029205,10037175,10037175,10018065	6	OT		201303	10012378,10015037,10015037	Depression(Depression)	10012378	PS	CITALOPRAM	ORAL	60	MG			CITALOPRAM HYDROBROMIDE	CITALOPRAM	7	55
101465951	10146595	20140130	20140430		52	YR	F			PH	14	2	US		Not Specified	North America	10005654,10014387,10044066	10022891,10022891,10007541	3	HO	HP		10012378	Depression(Depression)	10012378	PS	AMITRIPTYLLINE	ORAL	50	MG			AMITRIPTYLINE	AMITRIPTYLINE	17	52
101468941	10146894	20110825	20140501	ELI LILLY AND CO	0	DY	F	12.6	KG	CN	14	2	GB	GB	Europe	Europe	10012559,10061199,10061307,10063844,10066054,10067508,10073513,10086689	10018065,10028395,10028395,10037175,10010331,10036585,10022117,10010331	8	DS;CA;OT			10012378	Depression(Depression)	10012378	PS	FLUOXETINE	TRANSPLACENTAL			TABLET		FLUOXETINE HYDROCHLORIDE	FLUOXETINE	1	0
101469592	10146959		20140501	ELI LILLY AND CO			F			MD	14	2	DE	DE	Europe	Europe	10013781,10025031	10017947,10029104	2	OT		201302	10012378	Depression(Depression)	10012378	PS	CYMBALTA	ORAL	60	MG	CAPSULE		DULOXETINE HYDROCHLORIDE	DULOXETINE	1
101473951	10147395		20140501	SANDOZ	1	HR	F			OT	14	2	GB	GB	Europe	Europe	10007632,10011416,10023862,10035664,10038683,10042241,10047924,10071404	10007541,10021881,10038738,10021881,10038738,10038738,10038738,10022117	8	HO;LT		200201	10012378	Depression(Depression)	10012378	PS	CITALOPRAM	TRANSPLACENTAL	60	MG			CITALOPRAM HYDROBROMIDE	CITALOPRAM	1	0.000114155
101474741	10147474		20140501	MYLAN	52	YR	F	106	KG	MD	14	2	GB	GB	Europe	Europe	10024585	10010331	1	OT		20030901	10012378	Depression(Depression)	10012378	PS	SERTRALINE	ORAL	100	MG			SERTRALINE HYDROCHLORIDE	SERTRALINE	3	52
101487342	10148734	20140325	20140710	ELI LILLY AND CO	63	YR	F			CN	14	3	FR	FR	Europe	Europe	10019837	10019805	1	OT			10012378,10000846	Depression(Depression)	10012378	PS	PROZAC	ORAL	20	MG	DISPERSIBLE TABLET	FLUOXETINE HYDROCHLORIDE	FLUOXETINE HYDROCHLORIDE	FLUOXETINE	3	63
101487381	10148738		20140502	ELI LILLY AND CO	48	YR	F			OT	14	2	TR	TR	Asia	Asia	10002034,10002855,10020772,10033371,10061822	10005329,10037175,10047065,10018065,10018065	5	OT;HO			10057840	Major depression(Major depression)	10057840	PS	FLUOXETINE HYDROCHLORIDE	UNKNOWN	20	MG			FLUOXETINE HYDROCHLORIDE	FLUOXETINE	4	48
101490211	10149021	20121216	20140502	LUPIN	0	YR	M	3.56	KG		14	2	DE	DE	Europe	Europe	10021093,10071404	10010331,10022117	2	CA		20121216	10012378,10054930	Depression(Depression)	10012378	PS	SERTRALINE	TRANSPLACENTAL	150	MG			SERTRALINE HYDROCHLORIDE	SERTRALINE	2	0
101491551	10149155	2009	20140502	JANSSEN	43	YR	F			CN	14	2	US	US	North America	North America	10006924,10036600,10053762,10073513	10042613,10036585,10022117,10022117	4	OT			10012378,10070592	Depression(Depression)	10012378	PS	TOPAMAX	UNKNOWN			UNSPECIFIED		TOPIRAMATE	TOPIRAMATE	2	43
101491571	10149157		20140502	JANSSEN			F			CN	14	2	US	US	North America	North America	10016855,10023138,10036590,10038687,10043101,10045447,10071404	10036585,10036585,10036585,10038738,10010331,10036585,10022117	7	HO;OT;CA			10012378,10070592	Depression(Depression)	10012378	PS	TOPAMAX	TRANSPLACENTAL			UNSPECIFIED		TOPIRAMATE	TOPIRAMATE	2
101491671	10149167		20140502	RANBAXY	52	YR	F	106	KG	OT	14	2	GB	GB	Europe	Europe	10024585	10010331	1	OT		20030901	10012378,10070592,10070592	Depression(Depression)	10012378	PS	SERTRALINE	ORAL	100	MG			SERTRALINE HYDROCHLORIDE	SERTRALINE	3	52
101491712	10149171	20130522	20140502	RANBAXY	35	YR	M			MD	14	2	IN	IN	Asia	Asia	10039897	10029205	1	DS		20130522	10057840,10070592,10070592	Major depression(Major depression)	10057840	PS	SERTRALINE	ORAL	50	MG			SERTRALINE HYDROCHLORIDE	SERTRALINE	3	35
101494681	10149468	201402	20140430	GLAXOSMITHKLINE	90	YR	F				14	2	JP		Not Specified	Asia	10044565	10029205	1	RI	FGN		10012378,10070592	Depression(Depression)	10012378	PS	PAROXETINE HYDRCHLORIDE (FORMULATION UNKNOWN) (PAROXETINE HYDROCHLORID	ORAL	12.5	MG			PAROXETINE	PAROXETINE	2	90
101495261	10149526	201403	20140430	AUROBINDO	46	YR	F			PH	14	2	GB		Not Specified	Europe	10013968,10037844,10042682	10038738,10040785,10018065	3	OT;LT	FGN;HP	201403	10012378	Depression(Depression)	10012378	PS	FLUOXETINE	ORAL	20	MG			FLUOXETINE HYDROCHLORIDE	FLUOXETINE	2	46
101495831	10149583		20140430	GLAXOSMITHKLINE	42	YR	M				14	2	RU		Not Specified	Europe	10061461	10038604	1	RI	FGN;HP;CR		10012378	Depression(Depression)	10012378	PS	PAROXETINE HYDROCHLORIDE (FORMULATION UNKNOWN) (PAROXETINE HYDROCHLORI						PAROXETINE	PAROXETINE	1	42
101496021	10149602	20070404	20140501		62	YR	M	160	LBS		14	2	US		Not Specified	North America	10020772,10069339	10047065,10038359	2	OT			10012378	Depression(Depression)	10012378	PS	VENLAFAXINE	ORAL					VENLAFAXINE HYDROCHLORIDE	VENLAFAXINE	1	62
101496651	10149665		20140502	PFIZER	64	YR	F	77.1	KG	CN	14	2	US	US	North America	North America	10013709	10018065	1				10012378	Depression(Depression)	10012378	PS	ZOLOFT						SERTRALINE HYDROCHLORIDE	SERTRALINE	1	64
101497461	10149746	201402	20140430	GLAXOSMITHKLINE	38	YR	F	176	LBS		14	2	NL		Not Specified	Europe	10001488,10042458	10037175,10037175	2	LT	CSM;FGN	2004	10012378	Depression(Depression)	10012378	PS	PAROXETINE HYDROCHLORIDE (FORMULATION UNKNOWN) (PAROXETINE HYDROCHLORI	ORAL					PAROXETINE	PAROXETINE	2	38
101497761	10149776	20131103	20140501		28	YR	M			PH	14	2	US		Not Specified	North America	10037660,10040108,10051171	10018065,10029205,10029205	3	HO	HP	20131030	10012378	Depression(Depression)	10012378	PS	CITALOPRAM	ORAL	20	MG			CITALOPRAM HYDROBROMIDE	CITALOPRAM	5	28
101497912	10149791	20110825	20140515	AUROBINDO			F			OT	14	2	GB		Not Specified	Europe	10006924,10010356,10012559,10026923,10063844,10066054	10042613,10010331,10018065,10022117,10037175,10010331	6	OT;CA;DS	FGN;HP	201101	10012378	Depression(Depression)	10012378	PS	FLUOXETINE (FLUOXETINE)	TRANSPLACENTAL					FLUOXETINE HYDROCHLORIDE	FLUOXETINE	1
101498551	10149855	2008	20140501				F				14	2	US		Not Specified	North America	10013709,10057668,10057840,10069326	10018065,10029205,10037175,10077536	4	OT			10057840,10057840	Major depression(Major depression)	10057840	PS	FLUOXETINE		20	MG			FLUOXETINE HYDROCHLORIDE	FLUOXETINE	3
101499442	10149944	20140414	20140602	WATSON	42	YR	M	67	KG	MD	14	2	FR	FR	Europe	Europe	10012218,10016322,10034962,10039203,10042464,10069326	10037175,10018065,10015919,10022117,10037175,10077536	6	OT		20140408	10077804,10061920	Persistent depressive disorder(Persistent depressive disorder)	10077804	PS	SERTRALINE	ORAL	50	MG	CAPSULE		SERTRALINE HYDROCHLORIDE	SERTRALINE	3	42
101500011	10150001	20140411	20140502	FOREST			M			OT	14	2	DK	TR	Asia	Europe	10000081,10012735,10058061	10017947,10017947,10017947	3	HO		20140328	10012378,10020772,10020772	Depression(Depression)	10012378	PS	ESCITALOPRAM	ORAL	10	MG	TABLET		ESCITALOPRAM OXALATE	ESCITALOPRAM	3
101500411	10150041	20131118	20140501		42	YR	M			PH	14	2	US		Not Specified	North America	10001497,10002855,10009346,10012378,10027543,10043071	10037175,10037175,10029205,10037175,10010331,10007541	6	HO	HP	20131118	10012378	Depression(Depression)	10012378	PS	MIRTAZAPINE	ORAL	45	MG			MIRTAZAPINE	MIRTAZAPINE	9	42
101500591	10150059	2013	20140502	ASTRAZENECA	0	YR	M	1.4	KG	MD	14	2	CH	CH	Europe	Europe	10036590,10061078	10036585,10010331	2	OT;CA		20130911	10012378,10012378,10012378	Depression(Depression)	10012378	PS	SEROQUEL	TRANSPLACENTAL	200	MG	TABLET		QUETIAPINE FUMARATE	QUETIAPINE	3	0
101501111	10150111	2013	20140502	ASTRAZENECA	0	YR	M	1.5	KG	MD	14	2	CH	CH	Europe	Europe	10036590,10061078,10067508	10036585,10010331,10036585	3	CA;OT		20130911	10012378,10012378,10012378	Depression(Depression)	10012378	PS	SEROQUEL	TRANSPLACENTAL	200	MG	TABLET		QUETIAPINE FUMARATE	QUETIAPINE	3	0
101502061	10150206		20140502	WATSON	52	YR	F	106	KG	CN	14	2	GB	GB	Europe	Europe	10024585	10010331	1	OT		20030901	10012378,10070592,10070592	Depression(Depression)	10012378	PS	SERTRALINE (UNKNOWN)	ORAL	100	MG	UNK		SERTRALINE	SERTRALINE	3	52
101503102	10150310	201402	20140604	WATSON	55	YR	F			CN	14	2	GB	GB	Europe	Europe	10002855,10013709,10015037,10022524,10042458,10048010	10037175,10018065,10029205,10037175,10037175,10018065	6	OT		201303	10012378,10015037,10015037,10070592,10070592,10070592,10070592	Depression(Depression)	10012378	PS	CITALOPRAM (UNKNOWN)	ORAL	60	MG	UNK		CITALOPRAM	CITALOPRAM	7	55
101510606	10151060	20140419	20140728	FOREST	38	YR	F			MD	14	3	DE	DE	Europe	Europe	10061599	10022117	1	HO		20140403	10057840,10057840,10057840,10057840,10028810	Major depression(Major depression)	10057840	PS	LEXAPRO		20	MG	TABLET	ESCITALOPRAM OXALATE	ESCITALOPRAM OXALATE	ESCITALOPRAM	5	38
101518361	10151836		20140505	ACCORD	7	MON	F	6.5	KG	MD	14	2	CA	CA	North America	North America	10011703,10013710,10020852,10040984,10041349,10045555,10047700,10071048,10080752	10047065,10018065,10029205,10037175,10029205,10029205,10017947,10029205,10022117	9	OT;HO			10012378,10012378	Depression(Depression)	10012378	PS	BUPROPION/BUPROPION HYDROCHLORIDE	TRANSMAMMARY	150	MG			BUPROPION HYDROCHLORIDE	BUPROPION	2	0.583333
101518961	10151896	20140219	20140501	VALEANT	50	YR	F	231.5	LBS	OT	14	2	US		Not Specified	North America	10012239,10019075,10033295,10057840,10061819,10061920	10037175,10037175,10022117,10037175,10018065,10037175	6	HO	SDY;HP	20140206	10012378,10010774,10070592,10012378,10012378,10003988,10070592,10070592	Depression(Depression)	10012378	PS	ATIVAN	ORAL					LORAZEPAM	LORAZEPAM	23	50
101521971	10152197		20140501	VALEANT	28	YR	F			MD	14	2	DE		Not Specified	Europe	10026923,10079814	10022117,10036585	2	OT	HP;FGN	20140117	10012378,10012378	Depression(Depression)	10012378	PS	ELONTRIL (BUPROPION HYDROCHLORIDE) (PROLONGED-RELEASE TABLET) (BUPROPI	ORAL	300	MG			BUPROPION	BUPROPION	2	28
101522261	10152226	20140501	20140502		43	YR	F	126	LBS		14	2	US		Not Specified	North America	10001760	10040785	1				10012378	Depression(Depression)	10012378	PS	ZOLOFT	ORAL					SERTRALINE HYDROCHLORIDE	SERTRALINE	1	43
101523061	10152306	20140428	20140502		48	YR	F	137	LBS		14	2	US		Not Specified	North America	10001497,10012239,10016322,10028596,10029412,10033664,10033864,10038743,10040108	10037175,10037175,10018065,10007541,10037175,10037175,10037175,10037175,10029205	9	HO		20140428	10012378	Depression(Depression)	10012378	PS	LEXAPRO	ORAL					ESCITALOPRAM OXALATE	ESCITALOPRAM	1	48
101524761	10152476	20140323	20140505	FOREST	87	YR	F			OT	14	2	DK	FR	Europe	Europe	10018100	10029205	1	HO		201402	10012378,10070592	Depression(Depression)	10012378	PS	ESCITALOPRAM	ORAL	20	MG	COATED TABLET		ESCITALOPRAM OXALATE	ESCITALOPRAM	9	87
101527821	10152782	20140430	20140502		40	YR	F	55	KG	OT	14	2	US		Not Specified	North America	10000891,10019211,10020772,10028813	10007541,10029205,10047065,10017947	4	HO	HP	20140416	10012378	Depression(Depression)	10012378	PS	BRINTELLIX	ORAL					VORTIOXETINE HYDROBROMIDE	VORTIOXETINE	2	40
101530561	10153056	201310	20140505	PFIZER	58	YR	F			CN	14	2	FR	FR	Europe	Europe	10002855,10023644,10033371,10037844,10048948,10061428,10069055	10037175,10015919,10018065,10040785,10041244,10027433,10038604	7	OT		20131008	10012378	Depression(Depression)	10012378	PS	ZOLOFT	ORAL	1	DF			SERTRALINE HYDROCHLORIDE	SERTRALINE	1	58
101531161	10153116	20130919	20140505	WATSON	1	DY	M	4	KG	CN	14	2	DE	DE	Europe	Europe	10021093,10071404	10010331,10022117	2	CA		20121216	10012378,10070592	Depression(Depression)	10012378	PS	SERTRALINE (UNKNOWN)	TRANSPLACENTAL	150	MG	UNK		SERTRALINE	SERTRALINE	2	0.00273973
101534411	10153441	20130919	20140505	MYLAN	1	DY	M	3.56	KG	OT	14	2	DE	DE	Europe	Europe	10021093,10073513	10010331,10022117	2	CA		20121216	10012378,10054930	Depression(Depression)	10012378	PS	SERTRALINE	TRANSPLACENTAL	150	MG			SERTRALINE HYDROCHLORIDE	SERTRALINE	2	0.00273973
101534561	10153456		20140505	WATSON	89	YR	F			MD	14	2	IT	IT	Europe	Europe	10007515,10013710,10014387,10044066,10047302	10007541,10018065,10022891,10007541,10007541	5	LT;HO			10012378,10013946,10020772	Depression(Depression)	10012378	PS	CITALOPRAM (UNKNOWN)	UNKNOWN	40	MG	UNK		CITALOPRAM	CITALOPRAM	3	89
101542491	10154249		20140506	PFIZER			M			CN	14	2	US	US	North America	North America	10010774,10016256	10017947,10018065	2				10012378	Depression(Depression)	10012378	PS	NARDIL				COATED TABLET		PHENELZINE SULFATE	PHENELZINE	2
101543611	10154361		20140506	PFIZER	64	YR	F	77.1	KG	CN	14	2	US	US	North America	North America	10013709	10018065	1				10012378	Depression(Depression)	10012378	PS	EFFEXOR XR				PROLONGED-RELEASE CAPSULE		VENLAFAXINE HYDROCHLORIDE	VENLAFAXINE	1	64
101543681	10154368	20130527	20140505		60	YR	M	220	LBS		14	2	US		Not Specified	North America	10013709,10069326	10018065,10077536	2	DS		20130501	10012378	Depression(Depression)	10012378	PS	VENLAFAXINE HYDROCHLORIDE ER CAPSULES, 37.5 MG (BASE)	ORAL			CAPSULE		VENLAFAXINE HYDROCHLORIDE	VENLAFAXINE	1	60
101544611	10154461	200102	20140505		35	YR	F	160	LBS		14	2	US		Not Specified	North America	10000087,10001502,10002855,10010264,10011469,10012374,10012378,10012431,10013395,10013496,10013968,10015150,10016256,10016322,10019303,10020568,10020937,10024264,10027175,10027566,10027590,10027940,10028411,10028694,10033371,10033664,10033775,10034263,10037087,10037999,10038743,10039580,10039737,10039897,10040831,10040882,10040943,10041349,10042458,10044565,10046735,10047899,10048010,10049848,100…	10017947,10037175,10037175,10018065,10018065,10037175,10037175,10040785,10037175,10029205,10038738,10040785,10018065,10018065,10022891,10029205,10029205,10029205,10029205,10038359,10037175,10037175,10028395,10040785,10018065,10037175,10029205,10038604,10040785,10037175,10037175,10022117,10022117,10029205,10040785,10040785,10040785,10029205,10037175,10029205,10040785,10022891,10018065,10029205,100…	49	DS;OT;LT			10012378	Depression(Depression)	10012378	PS	ABILIFY	ORAL	2.5	MG			ARIPIPRAZOLE	ARIPIPRAZOLE	12	35
101545383	10154538	2005	20140731	PFIZER	60	YR	F	90.7	KG	CN	14	3	US	US	North America	North America	10012601,10029331	10027433,10029205	2	OT			10012378	Depression(Depression)	10012378	PS	PRISTIQ EXTENDED RELEASE	ORAL	100	MG	PROLONGED-RELEASE TABLET	DESVENLAFAXINE SUCCINATE	DESVENLAFAXINE SUCCINATE	DESVENLAFAXINE	2	60
101545702	10154570	2014	20140714	PFIZER	73	YR	F	68.03	KG	CN	14	3	US	US	North America	North America	10010947,10016322,10029216,10079487	10029205,10018065,10037175,10041244	4				10012378	Depression(Depression)	10012378	PS	EFFEXOR XR	ORAL	37.5	MG	PROLONGED-RELEASE CAPSULE	VENLAFAXINE HYDROCHLORIDE	VENLAFAXINE HYDROCHLORIDE	VENLAFAXINE	10	73
101547551	10154755	20140425	20140505		35	YR	F	155	LBS		14	2	US		Not Specified	North America	10000059,10002368,10011469,10013573,10013968,10022004,10022437,10025482,10033664,10033775	10017947,10037175,10018065,10029205,10038738,10018065,10037175,10018065,10037175,10029205	10	OT			10012378	Depression(Depression)	10012378	PS	CYMBALTA	ORAL	1		TABLET		DULOXETINE HYDROCHLORIDE	DULOXETINE	1	35
101548571	10154857		20140506	PFIZER			F	70.3	KG	CN	14	2	US	US	North America	North America	10023003	10017947	1				10012378,10003983,10058909	Depression(Depression)	10012378	PS	PRISTIQ	ORAL	50	MG	PROLONGED-RELEASE TABLET		DESVENLAFAXINE SUCCINATE MONOHYDRATE	DESVENLAFAXINE	3
101550231	10155023		20140506	FOREST	5	DEC	M			OT	14	2	DK	JP	Asia	Europe	10003673	10007541	1	HO			10012378	Depression(Depression)	10012378	PS	LEXAPRO	ORAL	10	MG	TABLET		ESCITALOPRAM OXALATE	ESCITALOPRAM	3	50
101550351	10155035	20140501	20140505		31	YR	F	152	LBS		14	2	US		Not Specified	North America	10001540,10002855,10013954,10047899	10029205,10037175,10037175,10022891	4			20140403	10012378	Depression(Depression)	10012378	PS	ABILIFY						ARIPIPRAZOLE	ARIPIPRAZOLE	1	31
101555951	10155595	2014	20140506	FOREST			F			MD	14	2	US	US	North America	North America	10015090,10017955	10038738,10017947	2			201402	10012378,10012378,10002855	Depression(Depression)	10012378	PS	FETZIMA	ORAL	20	MG	CAPSULE		LEVOMILNACIPRAN HYDROCHLORIDE	LEVOMILNACIPRAN	3
101558622	10155862	20110825	20140522	WATSON			F			CN	14	2	GB	GB	Europe	Europe	10061199,10061307,10066054,10067508,10086689	10028395,10028395,10010331,10036585,10010331	5	CA;DS			10012378	Depression(Depression)	10012378	PS	FLUOXETINE (UNKNOWN)	TRANSPLACENTAL			UNK		FLUOXETINE	FLUOXETINE	1
101559342	10155934	20110825	20140521	MYLAN			F	12.6	KG	OT	14	2	GB	GB	Europe	Europe	10061199,10061307,10066054,10067508,10073513,10086689	10028395,10028395,10010331,10036585,10022117,10010331	6	DS;CA			10012378	Depression(Depression)	10012378	PS	FLUOXETINE	TRANSPLACENTAL					FLUOXETINE HYDROCHLORIDE	FLUOXETINE	1
101560841	10156084		20140506	TAKEDA			M			CN	14	2	US	US	North America	North America	10010264,10042458	10018065,10037175	2	OT		201404	10057840	Major depression(Major depression)	10057840	PS	BRINTELLIX	ORAL	10	MG	TABLET		VORTIOXETINE HYDROBROMIDE	VORTIOXETINE	1
101563412	10156341		20151001	DR REDDYS	21	YR	M	152.4	KG	CN	15	4	GB	GB	Europe	Europe	10001488,10013781,10014325,10022437,10022998,10024264,10027599,10043458,10052904,10058929,10061428	10037175,10017947,10038604,10037175,10037175,10029205,10029205,10018065,10028395,10037175,10027433	11	DS		20121201	10012378,10070592	Depression(Depression)	10012378	PS	SERTRALINE	ORAL	50	MG		SERTRALINE HYDROCHLORIDE	SERTRALINE HYDROCHLORIDE	SERTRALINE	2	21
101563931	10156393	20110825	20140507	RANBAXY	2	YR	F			OT	14	2	GB	GB	Europe	Europe	10061199,10061307,10066054,10067508,10086689	10028395,10028395,10010331,10036585,10010331	5	DS;CA			10012378	Depression(Depression)	10012378	PS	FLUOXETINE	TRANSPLACENTAL					FLUOXETINE HYDROCHLORIDE	FLUOXETINE	1	2
101564111	10156411	201312	20140507	LUPIN	68	YR	F	70.37	KG	CN	14	2	US	US	North America	North America	10012378,10013709,10069326	10037175,10018065,10077536	3			201312	10012378	Depression(Depression)	10012378	PS	IMIPRAMINE PAMOATE CAPSULES 125MG		125	MG			IMIPRAMINE EMBONATE	IMIPRAMINE	1	68
101564142	10156414	201304	20140507	LUPIN	67	YR	F	74.91	KG	CN	14	2	US	US	North America	North America	10043882,10069326	10013993,10077536	2			201304	10012378,10021114	Depression(Depression)	10012378	PS	IMIPRAMINE HYDROCHLORIDE TABLETS USP 50MG		200	MG			IMIPRAMINE HYDROCHLORIDE	IMIPRAMINE	2	67
101565572	10156557	20140208	20140507	LUPIN	60	YR	M	89.89	KG	CN	14	2	US	US	North America	North America	10003549,10016256,10041349	10018065,10018065,10029205	3			20140207	10012378,10033371,10028334,10020772,10012378	Depression(Depression)	10012378	PS	IMIPRAMINE HYDROCHLORIDE TABLETS USP 50MG		50	MG			IMIPRAMINE HYDROCHLORIDE	IMIPRAMINE	5	60
101566581	10156658		20140506		24	YR	M	150	LBS		14	2	US		Not Specified	North America	10001497,10010305,10012735,10016322,10019211,10020642,10022998,10028347,10028521,10038743	10037175,10037175,10017947,10018065,10029205,10040785,10037175,10028395,10015919,10037175	10			20131005	10012378,10002855,10003988,10022437	Depression(Depression)	10012378	PS	CITALOPRAM 20 MG	ORAL					CITALOPRAM	CITALOPRAM	2	24
101566661	10156666		20140507	ELI LILLY AND CO	78	YR	F			CN	14	2	US	US	North America	North America	10012218	10037175	1	HO			10012378,10070592	Depression(Depression)	10012378	PS	DULOXETINE HYDROCHLORIDE	UNKNOWN	60	MG			DULOXETINE HYDROCHLORIDE	DULOXETINE	2	78
101566701	10156670		20140507	ELI LILLY AND CO			F			CN	14	2	BR	BR	South America	South America	10007739,10013709	10015919,10018065	2	OT		2008	10012378,10018075,10027940,10027940,10022437,10002855,10012378	Depression(Depression)	10012378	PS	CYMBALTA	ORAL	60	MG	TABLET		DULOXETINE HYDROCHLORIDE	DULOXETINE	8
101566761	10156676		20140507	ELI LILLY AND CO	54	YR	M			PH	14	2	CA	CA	North America	North America	10040108	10029205	1	OT			10012378,10070592,10070592,10070592	Depression(Depression)	10012378	PS	CYMBALTA	UNKNOWN	120	MG	CAPSULE		DULOXETINE HYDROCHLORIDE	DULOXETINE	4	54
101566892	10156689	20130627	20140507	LUPIN	50	YR	F	59.93	KG	CN	14	2	US	US	North America	North America	10037855,10037884,10069326	10040785,10040785,10077536	3			20130622	10012378,10070592	Depression(Depression)	10012378	PS	IMIPRAMINE HYDROCHLORIDE TABLETS USP 50MG		50	MG			IMIPRAMINE HYDROCHLORIDE	IMIPRAMINE	2	50
101567231	10156723	20111008	20140506		54	YR	M	175	LBS		14	2	US		Not Specified	North America	10013710,10043882	10018065,10013993	2	DS		20111006	10012378	Depression(Depression)	10012378	PS	VILAZODONE HYDROCHLORIDE	ORAL					VILAZODONE HYDROCHLORIDE	VILAZODONE	1	54
101567361	10156736	201210	20140507	ASTRAZENECA	197	MON	F	59	KG	CN	14	2	US	US	North America	North America	10017918,10040984,10042458,10061428,10074903	10021881,10037175,10037175,10027433,10022117	5	OT		201210	10012378,10042458,10012378,10042458,10012378,10042458,10012378	Depression(Depression)	10012378	PS	SEROQUEL	ORAL	400	MG	TABLET		QUETIAPINE FUMARATE	QUETIAPINE	7	16.4167
101567491	10156749	20130919	20140505	AUROBINDO	1	DY	M			MD	14	2	DE		Not Specified	Europe	10006924,10010356,10021093,10026923	10042613,10010331,10010331,10022117	4	CA;OT	FGN;HP;CSM	20121216	10012378	Depression(Depression)	10012378	PS	SERTRALINE (SERTRALINE)	TRANSPLACENTAL	150	MG			SERTRALINE	SERTRALINE	2	0.00273973
101569622	10156962	200012	20140522	MERCK	37	YR	F	54.42	KG	CN	14	2	GB	GB	Europe	Europe	10008874,10013700,10013887,10017577,10027374,10028300,10029202,10037844,10050012	10018065,10021428,10029205,10018065,10029205,10028395,10029205,10040785,10037175	9	HO;LT;DS;OT			10012378	Depression(Depression)	10012378	PS	ZISPIN SOLTAB	ORAL			ORODISPERSIBLE TABLET		MIRTAZAPINE	MIRTAZAPINE	1	37
101570641	10157064	20140430	20140507	PFIZER	58	YR	F			CN	14	2	US	US	North America	North America	10012374,10025482,10042209	10037175,10018065,10037175	3				10012378	Depression(Depression)	10012378	PS	PRISTIQ		50	MG	PROLONGED-RELEASE TABLET		DESVENLAFAXINE SUCCINATE MONOHYDRATE	DESVENLAFAXINE	1	58
101574791	10157479		20140507	WATSON	21	YR	F	51	KG	CN	14	2	GB	GB	Europe	Europe	10002855,10003549,10013573,10013781,10015535,10022437,10025482,10033557,10037211,10043169,10044565,10061428,10064805	10037175,10018065,10029205,10017947,10037175,10037175,10018065,10007541,10029205,10037175,10029205,10027433,10037175	13	OT		20140331	10012378,10070592,10070592	Depression(Depression)	10012378	PS	SERTRALINE (UNKNOWN)	ORAL	50	MG	UNK		SERTRALINE	SERTRALINE	3	21
101576222	10157622	19971012	20140603	PFIZER			M			LW	14	2	US	US	North America	North America	10010356,10036590,10061075,10071404	10010331,10036585,10010331,10022117	4	CA;OT		19960816	10012378,10012378	Depression(Depression)	10012378	PS	ZOLOFT	TRANSPLACENTAL					SERTRALINE HYDROCHLORIDE	SERTRALINE	3
101581221	10158122		20140507	WATSON	44	YR	M			MD	14	2	US	US	North America	North America	10013654,10015090,10020937,10025482,10033864,10061428,10081202	10037175,10038738,10029205,10018065,10037175,10027433,10022117	7	OT			10012378,10013663	Depression(Depression)	10012378	PS	BUPROPION HYDROCHLORIDE (WATSON LABORATORIES)	NASAL					BUPROPION HYDROCHLORIDE	BUPROPION	2	44
101582682	10158268	201402	20140507	FOREST	49	YR	F			MD	14	2	US	US	North America	North America	10013709,10048803	10018065,10029205	2	HO		20140113	10012378,10012378	Depression(Depression)	10012378	PS	FETZIMA	ORAL	20	MG	CAPSULE		LEVOMILNACIPRAN HYDROCHLORIDE	LEVOMILNACIPRAN	7	49
101583441	10158344	201403	20140507	WATSON	46	YR	F			CN	14	2	GB	GB	Europe	Europe	10013968,10037844,10042682	10038738,10040785,10018065	3	LT;OT		201403	10012378,10021114	Depression(Depression)	10012378	PS	FLUOXETINE (UNKNOWN)	ORAL	20	MG	UNK		FLUOXETINE	FLUOXETINE	2	46
101590611	10159061	20140331	20140508	DR REDDYS	39	YR	F			PH	14	2	GB	GB	Europe	Europe	10015218,10037884	10040785,10040785	2	HO		20140213	10012378,10002034,10047626,10070592,10061920	Depression(Depression)	10012378	PS	SERTRALINE	ORAL	50	MG			SERTRALINE HYDROCHLORIDE	SERTRALINE	6	39
101591881	10159188		20140506	HETERO	5	DEC	M	68.5	KG	OT	14	2	JP		Not Specified	Asia	10007617,10009192,10010144,10013710,10018999,10022523,10037368,10037423,10040108,10048962,10055798,10061024,10064990	10007541,10047065,10037175,10018065,10040785,10022117,10038738,10038738,10029205,10029205,10047065,10007541,10022117	13	DE;LT	HP;LIT;FGN		10012378,10012378	Depression(Depression)	10012378	PS	LITHIUM		400	MG			LITHIUM	LITHIUM	8	50
101592221	10159222		20140506	HETERO	195	DY	F	6.5	KG	MD	14	2	CA		Not Specified	North America	10011703,10020852,10026923,10040984,10041349,10047700,10080752	10047065,10029205,10022117,10037175,10029205,10017947,10022117	7	HO	HP;LIT;FGN		10012378,10012378	Depression(Depression)	10012378	PS	ESCITALOPRAM (ESCITALOPRAM) UNKNOWN	TRANSMAMMARY	10	MG			ESCITALOPRAM	ESCITALOPRAM	2	0.534247
101592712	10159271		20140508	JANSSEN	15	YR	M			OT	14	2	TR	TR	Asia	Asia	10008479,10019196,10024855,10031127,10040741,10042772	10018065,10022117,10029205,10047065,10007541,10029205	6	OT			10057840	Major depression(Major depression)	10057840	PS	RISPERIDONE	ORAL	1.5	MG	UNSPECIFIED		RISPERIDONE	RISPERIDONE	1	15
101593671	10159367	20140115	20140508	MERCK	43	YR	M	93	KG	MD	14	2	GB	GB	Europe	Europe	10012431,10046735	10040785,10040785	2	DS		20130508	10012378	Depression(Depression)	10012378	PS	MIRTAZAPINE	ORAL	30	MG	STANDARD SOLUTION		MIRTAZAPINE	MIRTAZAPINE	2	43
101593931	10159393	201403	20140508	RANBAXY	46	YR	F			OT	14	2	GB	GB	Europe	Europe	10013968,10037844,10042682	10038738,10040785,10018065	3	OT;LT		201403	10012378,10021114	Depression(Depression)	10012378	PS	FLUOXETINE	ORAL	20	MG	CAPSULE		FLUOXETINE HYDROCHLORIDE	FLUOXETINE	2	46
101594383	10159438	20130523	20140815	ELI LILLY AND CO	73	YR	F			MD	14	3	AT	AT	Europe	Europe	10013709,10013710,10013781,10016256,10028034	10018065,10018065,10017947,10018065,10017947	5	HO		201301	10012378,10070592,10070592,10070592,10070592,10070592,10070592,10070592,10070592,10070592,10070592,10012378,10070592	Depression(Depression)	10012378	PS	CYMBALTA	ORAL	60	MG	CAPSULE	DULOXETINE HYDROCHLORIDE	DULOXETINE HYDROCHLORIDE	DULOXETINE	22	73
101594441	10159444	2014	20140508	MERCK	72	YR	F			MD	14	2	US	US	North America	North America	10013786,10015150,10025482,10033474,10037087,10040829,10047895,10053069	10040785,10040785,10018065,10040785,10040785,10040785,10022891,10022891	8			20140427	10012378	Depression(Depression)	10012378	PS	REMERON	ORAL	.5	DF	TABLET		MIRTAZAPINE	MIRTAZAPINE	8	72
101594711	10159471	201304	20140508	MYLAN	56	YR	F	62.59	KG	CN	14	2	GB	GB	Europe	Europe	10010947,10013496,10013916,10017577,10042772,10049848	10029205,10029205,10029205,10018065,10029205,10029205	6	OT			10012378,10015037	Depression(Depression)	10012378	PS	VENLAFAXINE HYDROCHLORIDE	ORAL	150	MG			VENLAFAXINE HYDROCHLORIDE	VENLAFAXINE	13	56
101597412	10159741	20140430	20140521	PFIZER	76	YR	M	65	KG	MD	14	2	JP	JP	Asia	Asia	10010144	10037175	1	DE		20131118	10012378,10002855,10022437,10002855,10002855,10020772	Depression(Depression)	10012378	PS	JZOLOFT	ORAL	25	MG	FILM-COATED TABLET		SERTRALINE HYDROCHLORIDE	SERTRALINE	7	76
101599022	10159902	20140331	20140515	FOREST	45	YR	M			CN	14	2	US	US	North America	North America	10003658	10007541	1	OT		20140312	10012378,10002855,10022437,10017885,10062060,10003658,10012378,10003658,10061246	Depression(Depression)	10012378	PS	FETZIMA		40	MG	CAPSULE		LEVOMILNACIPRAN HYDROCHLORIDE	LEVOMILNACIPRAN	9	45
101602111	10160211	20070626	20140507		60	YR	F	130	LBS		14	2	US		Not Specified	North America	10015150,10039509,10042128,10051082	10040785,10040785,10017947,10018065	4			2007	10012378	Depression(Depression)	10012378	PS	VENLAFAXINE HCL	ORAL	75	MG	CAPSULE		VENLAFAXINE HYDROCHLORIDE	VENLAFAXINE	7	60
101602531	10160253	20111015	20140507		65	YR	M	230	LBS		14	2	US		Not Specified	North America	10013709,10047513,10060862,10063797	10018065,10015919,10029104,10042613	4	DS		20111015	10012378	Depression(Depression)	10012378	PS	BUPROPION HCL	ORAL	150	MG			BUPROPION HYDROCHLORIDE	BUPROPION	9	65
101604652	10160465		20140708	PFIZER	65	YR	F			CN	14	3	US	US	North America	North America	10008190,10052302	10029205,10041244	2	OT			10012378	Depression(Depression)	10012378	PS	PRISTIQ EXTENDED RELEASE	ORAL	100	MG	PROLONGED-RELEASE TABLET	DESVENLAFAXINE SUCCINATE	DESVENLAFAXINE SUCCINATE	DESVENLAFAXINE	4	65
101606101	10160610		20140508	BRISTOL MYERS SQUIBB	4	DEC	F			CN	14	2	CA	CA	North America	North America	10061920	10037175	1	OT			10057840	Major depression(Major depression)	10057840	PS	ABILIFY						ARIPIPRAZOLE	ARIPIPRAZOLE	1	40
101606601	10160660	201404	20140508	FOREST	59	YR	F			CN	14	2	US	US	North America	North America	10003239,10008612,10033425	10028395,10019805,10028395	3	OT		2011	10012378,10002855	Depression(Depression)	10012378	PS	VIIBRYD	ORAL	20	MG	TABLETS		VILAZODONE HYDROCHLORIDE	VILAZODONE	8	59
101609351	10160935	20140106	20140507		33	YR	F	240	LBS	MD	14	2	US		Not Specified	North America	10019070,10019211,10027175,10069326	10037175,10029205,10029205,10077536	4	OT	HP	20140102	10012378	Depression(Depression)	10012378	PS	DULOXETINE	ORAL	60	MG			DULOXETINE	DULOXETINE	1	33
101611201	10161120		20140508	TAKEDA			F			CN	14	2	US	US	North America	North America	10042458	10037175	1	OT			10057840	Major depression(Major depression)	10057840	PS	BRINTELLIX	ORAL	10	MG	TABLET		VORTIOXETINE HYDROBROMIDE	VORTIOXETINE	1
101611461	10161146	20140504	20140508	PFIZER	83	YR	F	62.13	KG	CN	14	2	US	US	North America	North America	10000087	10017947	1			20140504	10012378,10002855,10033371,10033371	Depression(Depression)	10012378	PS	ZOLOFT	ORAL	25	MG			SERTRALINE HYDROCHLORIDE	SERTRALINE	4	83
101611541	10161154	2011	20140508	PFIZER	49	YR	F	58.96	KG	CN	14	2	US	US	North America	North America	10000059,10013754	10017947,10018065	2				10012378,10002855	Depression(Depression)	10012378	PS	EFFEXOR XR		75	MG	PROLONGED-RELEASE CAPSULE		VENLAFAXINE HYDROCHLORIDE	VENLAFAXINE	2	49
101613723	10161372	20140401	20140807	SUNOVION	52	YR	F	70	KG	CN	14	3	US	US	North America	North America	10001946,10005425,10012397,10015049,10016173,10039906,10042464,10047700,10052077,10058818	10022891,10022891,10037175,10029205,10022117,10029205,10037175,10017947,10042613,10022117	10	OT			10012378,10012378	Depression(Depression)	10012378	PS	LATUDA	ORAL	60	MG	TABLET	LURASIDONE HYDROCHLORIDE	LURASIDONE HYDROCHLORIDE	LURASIDONE	6	52
101616921	10161692	20140115	20140507	AUROBINDO	43	YR	M	93	KG	MD	14	2	IT		Not Specified	Europe	10012431,10046735	10040785,10040785	2	DS	HP;FGN	20130508	10012378	Depression(Depression)	10012378	PS	MIRTAZAPINE	ORAL	30	MG			MIRTAZAPINE	MIRTAZAPINE	2	43
101617161	10161716	20140331	20140507	AUROBINDO	39	YR	F			PH	14	2	GB		Not Specified	Europe	10015218,10037884	10040785,10040785	2	HO	HP;FGN	20140213	10012378	Depression(Depression)	10012378	PS	SERTRALINE	ORAL	50	MG			SERTRALINE HYDROCHLORIDE	SERTRALINE	5	39
101617291	10161729		20140507	AUROBINDO			F			CN	14	2	GB		Not Specified	Europe	10033425,10061218	10028395,10018065	2	OT	CSM;FGN		10012378	Depression(Depression)	10012378	PS	CITALOPRAM	ORAL					CITALOPRAM HYDROBROMIDE	CITALOPRAM	4
101617541	10161754	20140310	20140507	AUROBINDO	71	YR	F			CN	14	2	GB		Not Specified	Europe	10012378,10013395,10016256	10037175,10037175,10018065	3	OT	FGN;CSM		10012378,10021114	Depression(Depression)	10012378	PS	SERTRALINE						SERTRALINE HYDROCHLORIDE	SERTRALINE	3	71
101620973	10162097	20120618	20140926	ELI LILLY AND CO	29	YR	M	66	KG	CN	14	3	JP	JP	Asia	Asia	10012671,10013710,10053762	10027433,10018065,10022117	3	HO;OT		201202	10012378,10012378	Depression(Depression)	10012378	PS	ZYPREXA	ORAL	2.5	MG		OLANZAPINE	OLANZAPINE	OLANZAPINE	2	29
101621011	10162101	20131220	20140509	ELI LILLY AND CO	60	YR	NS			CN	14	2	ES	ES	Europe	Europe	10018498	10014698	1	OT		201309	10012378	Depression(Depression)	10012378	PS	CYMBALTA	ORAL	60	MG	CAPSULE		DULOXETINE HYDROCHLORIDE	DULOXETINE	1	60
101624291	10162429		20140507	AUROBINDO	74	YR	F				14	2	GB		Not Specified	Europe	10014380,10021015	10022891,10027433	2	HO	FGN;HP		10012378	Depression(Depression)	10012378	PS	CITALOPRAM (CITALOPRAM)	ORAL	10	MG			CITALOPRAM HYDROBROMIDE	CITALOPRAM	6	74
101624521	10162452	201401	20140509	MYLAN	52	YR	F			CN	14	2	US	US	North America	North America	10000081,10013911,10020937,10023804,10067621,10076573	10017947,10029205,10029205,10017947,10017947,10022117	6	OT		2013	10012378	Depression(Depression)	10012378	PS	BUPROPION HYDROCHLORIDE EXTENDED-RELEASE TABLETS USP (XL)		300	MG	PROLONGED-RELEASE TABLET		BUPROPION HYDROCHLORIDE	BUPROPION	5	52
101625101	10162510		20140507	AUROBINDO	38	YR	F				14	2	IN		Not Specified	Asia	10012432,10049119	10040785,10037175	2	OT	HP;LIT;FGN		10012378	Depression(Depression)	10012378	PS	SERTRALINE (SERTRALINE)		50	MG			SERTRALINE	SERTRALINE	3	38
101629911	10162991		20140509	PFIZER			NS			MD	14	2	US	US	North America	North America	10000125	10037175	1				10057840,10057840	Major depression(Major depression)	10057840	PS	ZOLOFT						SERTRALINE HYDROCHLORIDE	SERTRALINE	2
101631101	10163110		20140509	GLAXOSMITHKLINE			M			MD	14	2	CA	CA	North America	North America	10003549,10022004,10024670,10037844,10044565,10067621	10018065,10018065,10019805,10040785,10029205,10017947	6	LT;HO			10012378	Depression(Depression)	10012378	PS	LAMOTRIGINE	UNKNOWN			UNKNOWN		LAMOTRIGINE	LAMOTRIGINE	2
101631511	10163151		20140509	ROXANE	49	YR	M	74	KG	OT	14	2	COUNTRY NOT SPECIFIED	DE	Europe	Not Specified	10042464,10066901	10037175,10018065	2	LT;OT			10012378,10012378,10012378,10070592	Depression(Depression)	10012378	PS	LORAZEPAM	ORAL					LORAZEPAM	LORAZEPAM	4	49
101635301	10163530		20140509	PFIZER	5	DEC	F			MD	14	2	US	US	North America	North America	10000125	10037175	1				10057840,10057840	Major depression(Major depression)	10057840	PS	ZOLOFT						SERTRALINE HYDROCHLORIDE	SERTRALINE	2	50
101636371	10163637		20140509	FOREST			F			OT	14	2	DK	GB	Europe	Europe	10033425,10061218	10028395,10018065	2	OT			10012378	Depression(Depression)	10012378	PS	CITALOPRAM	ORAL					CITALOPRAM HYDROBROMIDE	CITALOPRAM	4
101638571	10163857		20140509	SANDOZ			F			OT	14	2	GB	GB	Europe	Europe	10021718,10071408	10036585,10022117	2	OT			10012378	Depression(Depression)	10012378	PS	CITALOPRAM	ORAL					CITALOPRAM HYDROBROMIDE	CITALOPRAM	1
101638581	10163858	2006	20140509	SANDOZ			F			OT	14	2	GB	GB	Europe	Europe	10007632,10011416,10023862,10035664,10042241,10047924,10062352,10071404	10007541,10021881,10038738,10021881,10038738,10038738,10021881,10022117	8	CA			10012378	Depression(Depression)	10012378	PS	CITALOPRAM	TRANSPLACENTAL					CITALOPRAM HYDROBROMIDE	CITALOPRAM	1
101663841	10166384		20140512	ELI LILLY AND CO			M			CN	14	2	GB	GB	Europe	Europe	10002942,10003549,10013573,10013709,10013754,10027175,10033371,10047513,10057668	10037175,10018065,10029205,10018065,10018065,10029205,10018065,10015919,10029205	9	OT;DS		1995	10012378	Depression(Depression)	10012378	PS	PROZAC	UNKNOWN					FLUOXETINE HYDROCHLORIDE	FLUOXETINE	1
101664071	10166407	20120116	20140509		25	YR	F			OT	14	2	US		Not Specified	North America	10049418,10056419	10018065,10007541	2	DE			10057840,10057840	Major depression(Major depression)	10057840	PS	CELEXA						CITALOPRAM HYDROBROMIDE	CITALOPRAM	2	25
101664501	10166450	201109	20140509				F			MD	14	2	US		Not Specified	North America	10002855,10012378,10069326	10037175,10037175,10077536	3		HP	201109	10012378	Depression(Depression)	10012378	PS	VENLAFAXINE 150 MG	ORAL	150	MG			VENLAFAXINE	VENLAFAXINE	1
101666361	10166636	20140413	20140509		54	YR	F			PH	14	2	US		Not Specified	North America	10005750,10051128	10022891,10047065	2	HO			10012378	Depression(Depression)	10012378	PS	FETZIMA	ORAL	40	MG			LEVOMILNACIPRAN HYDROCHLORIDE	LEVOMILNACIPRAN	7	54
101666451	10166645	20131103	20140509		59	YR	F	71.8	KG	PH	14	2	US		Not Specified	North America	10033295	10022117	1	HO	HP		10012378,10002855	Depression(Depression)	10012378	PS	CITALOPRAM	ORAL	600	MG			CITALOPRAM HYDROBROMIDE	CITALOPRAM	2	59
101667061	10166706		20140508	AUROBINDO	21	YR	M	152.4	KG	CN	14	2	GB		Not Specified	Europe	10001488,10013781,10014325,10022437,10022998,10024264,10027599,10043458,10052904,10058929,10061428	10037175,10017947,10038604,10037175,10037175,10029205,10029205,10018065,10028395,10037175,10027433	11	DS	CSM;FGN	20121201	10012378	Depression(Depression)	10012378	PS	SERTRALINE (SERTRALINE)	ORAL	50	MG			SERTRALINE	SERTRALINE	1	21
101667561	10166756	20140424	20140509		45	YR	F	115	LBS		14	2	US		Not Specified	North America	10015150,10037884	10040785,10040785	2	OT		20140401	10012378	Depression(Depression)	10012378	PS	BUPROPION HCL XL	ORAL	300	MG	TABLET		BUPROPION HYDROCHLORIDE	BUPROPION	3	45
101668701	10166870	20140121	20140509		53	YR	M				14	2	US		Not Specified	North America	10003549,10013710,10019303,10042458,10043882,10047571	10018065,10018065,10022891,10037175,10013993,10015919	6	DS		20131223	10012378	Depression(Depression)	10012378	PS	LATUDA 40 MG SUNOVION	ORAL	40	MG			LURASIDONE	LURASIDONE	1	53
101669641	10166964	20080801	20140509		28	YR	NS	134	LBS		14	2	US		Not Specified	North America	10054112	10042613	1	HO			10012378,10012378	Depression(Depression)	10012378	PS	ABILIFY						ARIPIPRAZOLE	ARIPIPRAZOLE	2	28
101669651	10166965	2013	20140512	PFIZER	71	YR	F	68.03	KG	CN	14	2	US	US	North America	North America	10012735	10017947	1				10012378	Depression(Depression)	10012378	PS	ZOLOFT						SERTRALINE HYDROCHLORIDE	SERTRALINE	1	71
101669761	10166976		20140512	PFIZER	36	YR	F	54.4	KG	CN	14	2	US	US	North America	North America	10056832,10072649	10022891,10029205	2				10057840	Major depression(Major depression)	10057840	PS	PRISTIQ	ORAL	100	MG	PROLONGED-RELEASE TABLET		DESVENLAFAXINE SUCCINATE MONOHYDRATE	DESVENLAFAXINE	1	36
101670721	10167072	20140411	20140512	PFIZER	44	YR	M			OT	14	2	FR	FR	Europe	Europe	10007617,10021015,10047290	10007541,10027433,10007541	3	LT;OT			10012378	Depression(Depression)	10012378	PS	EFFEXOR LP	ORAL	75	MG	PROLONGED-RELEASE CAPSULE		VENLAFAXINE HYDROCHLORIDE	VENLAFAXINE	4	44
101672102	10167210		20140605	VALEANT	65	YR	M			CN	14	2	US		Not Specified	North America	10003239,10007739,10028411,10047513,10047571	10028395,10015919,10028395,10015919,10015919	5	OT	CSM	2011	10012378	Depression(Depression)	10012378	PS	BUPROPION HYDROCHLORIDE	ORAL	150	MG			BUPROPION HYDROCHLORIDE	BUPROPION	2	65
101672202	10167220	20140404	20140516	JANSSEN	66	YR	F			OT	14	2	FR	FR	Europe	Europe	10013710,10021133,10038661,10041349,10053762	10018065,10038738,10038738,10029205,10022117	5	HO			10012378,10012378,10012378,10012378,10012378,10012378,10012378,10033371	Depression(Depression)	10012378	PS	RISPERDALORO	ORAL	4	MG	TABLETS		RISPERIDONE	RISPERIDONE	8	66
101672281	10167228		20140512	PFIZER			F			CN	14	2	US	US	North America	North America	10013573	10029205	1				10012378	Depression(Depression)	10012378	PS	VENLAFAXINE HCL		75	MG			VENLAFAXINE HYDROCHLORIDE	VENLAFAXINE	1
101673001	10167300		20140512	PFIZER			NS			MD	14	2	US	US	North America	North America	10061355	10022117	1	OT			10057840	Major depression(Major depression)	10057840	PS	EFFEXOR XR		150	MG	PROLONGED-RELEASE CAPSULE		VENLAFAXINE HYDROCHLORIDE	VENLAFAXINE	1
101673211	10167321		20140512	PFIZER			M			MD	14	2	GT	GT	North America	North America	10035526,10041633	10022891,10005329	2	OT			10057840	Major depression(Major depression)	10057840	PS	PRISTIQ		50	MG	PROLONGED-RELEASE TABLET		DESVENLAFAXINE SUCCINATE MONOHYDRATE	DESVENLAFAXINE	1
101673291	10167329	201404	20140512	PFIZER	43	YR	F	93.42	KG	CN	14	2	US	US	North America	North America	10009839,10037844	10017947,10040785	2	OT			10012378,10002855,10020772	Depression(Depression)	10012378	PS	SERTRALINE HCL		50	MG			SERTRALINE HYDROCHLORIDE	SERTRALINE	3	43
101675065	10167506	201402	20140701	PFIZER	69	YR	F	63.49	KG	CN	14	3	US	US	North America	North America	10000125,10010305,10013036,10013496,10013709,10013754,10013887,10013916,10016322,10017577,10019211,10027175,10028300,10028331,10028334,10028347,10028411,10029202,10033371,10033775,10034719,10039906,10047513,10047571,10047895,10049564,10052904,10061822	10037175,10037175,10015919,10029205,10018065,10018065,10029205,10029205,10018065,10018065,10029205,10029205,10028395,10022117,10028395,10028395,10028395,10029205,10018065,10029205,10037175,10029205,10015919,10015919,10022891,10041244,10028395,10018065	28	OT		20140224	10057840,10057840,10029326,10057840,10013983	Major depression(Major depression)	10057840	PS	EFFEXOR XR	ORAL	75	MG	PROLONGED-RELEASE CAPSULE	VENLAFAXINE HYDROCHLORIDE	VENLAFAXINE HYDROCHLORIDE	VENLAFAXINE	7	69
101676791	10167679		20140512	TAKEDA			NS			CN	14	2	US	US	North America	North America	10042458	10037175	1	OT			10057840	Major depression(Major depression)	10057840	PS	BRINTELLIX	ORAL	10	MG	TABLET		VORTIOXETINE HYDROBROMIDE	VORTIOXETINE	3
101677001	10167700	20131213	20140512	PFIZER	85	YR	F	70	KG	MD	14	2	GB	GB	Europe	Europe	10003658	10007541	1	OT;LT;HO;DS		20131209	10012378	Depression(Depression)	10012378	PS	SERTRALINE HCL	ORAL	50	MG			SERTRALINE HYDROCHLORIDE	SERTRALINE	2	85
101678212	10167821		20140605	PFIZER	44	YR	F	74.83	KG	MD	14	2	US	US	North America	North America	10022758	10029205	1	OT			10012378,10020772	Depression(Depression)	10012378	PS	EFFEXOR XR		150	MG	PROLONGED-RELEASE CAPSULE		VENLAFAXINE HYDROCHLORIDE	VENLAFAXINE	3	44
101679241	10167924		20140512	SANDOZ	30	YR	M			OT	14	2	GB	GB	Europe	Europe	10002855,10013573,10013754,10019194,10040984,10041502,10041506,10070925	10037175,10029205,10018065,10029205,10037175,10022891,10022891,10022891	8	OT			10012378	Depression(Depression)	10012378	PS	CITALOPRAM		40	MG			CITALOPRAM HYDROBROMIDE	CITALOPRAM	1	30
101679382	10167938	201404	20140603	GLAXOSMITHKLINE	41	YR	M			CN	14	2	US	US	North America	North America	10002855,10012378,10033295,10042458	10037175,10037175,10022117,10037175	4	OT;HO			10057840,10070592,10029202	Major depression(Major depression)	10057840	PS	LAMOTRIGINE	ORAL	100	MG	TABLET-EXTENDED RELEASE		LAMOTRIGINE	LAMOTRIGINE	7	41
101679751	10167975	201301	20140512	GLAXOSMITHKLINE	50	YR	F			MD	14	2	FR	FR	Europe	Europe	10010144,10057840	10037175,10037175	2	DE			10057840,10020188,10020188,10020188,10057840,10057840,10020188,10020188	Major depression(Major depression)	10057840	PS	DEROXAT	ORAL	20	MG	TABLET		PAROXETINE HYDROCHLORIDE	PAROXETINE	8	50
101680411	10168041		20140512	PFIZER	17	YR	M			CN	14	2	US	US	North America	North America	10001949,10002368,10002855,10011971,10013709,10014551,10014557,10024855,10042458,10061284	10029205,10037175,10037175,10037175,10018065,10037175,10037175,10029205,10037175,10037175	10	HO;OT			10012378	Depression(Depression)	10012378	PS	SERTRALINE HCL						SERTRALINE HYDROCHLORIDE	SERTRALINE	1	17
101688081	10168808		20140512				F	167	LBS	OT	14	2	US		Not Specified	North America	10013573,10016173,10069326	10029205,10022117,10077536	3		HP		10012378	Depression(Depression)	10012378	PS	CYMBALTA						DULOXETINE HYDROCHLORIDE	DULOXETINE	1
101689532	10168953	201404	20140604	PFIZER	44	YR	F	74.83	KG	CN	14	2	US	US	North America	North America	10013709	10018065	1			201404	10012378,10020772	Depression(Depression)	10012378	PS	VENLAFAXINE HCL		225	MG			VENLAFAXINE HYDROCHLORIDE	VENLAFAXINE	2	44
101689661	10168966		20140509	AUROBINDO	54	YR	M			MD	14	2	IT		Not Specified	Europe	10001540,10002368,10002511,10002855,10002942,10006514,10012378,10021030,10027590,10028411,10029216,10039897,10044565,10050467	10029205,10037175,10037175,10037175,10037175,10037175,10037175,10037175,10037175,10028395,10037175,10029205,10029205,10029205	14	OT	LIT;FGN;HP		10012378	Depression(Depression)	10012378	PS	ESCITALOPRAM (ESCITALOPRAM)		5	MG			ESCITALOPRAM	ESCITALOPRAM	4	54
101689771	10168977		20140509	AUROBINDO	44	YR	F			MD	14	2	IT		Not Specified	Europe	10001497,10012378,10013709,10013954,10019211,10022998,10027599,10028391,10028836,10029216,10044038,10044565,10044684,10062544	10037175,10037175,10018065,10037175,10029205,10037175,10029205,10028395,10028395,10037175,10017947,10029205,10028395,10022117	14	OT	FGN;HP;LIT		10012378	Depression(Depression)	10012378	PS	ESCITALOPRAM		20	MG			ESCITALOPRAM OXALATE	ESCITALOPRAM	6	44
101690962	10169096	20120613	20140529	ASTRAZENECA	57	YR	M	81.6	KG		14	2	US	US	North America	North America	10028596,10074903	10007541,10022117	2	OT			10012378,10005423,10005423,10005423,10061024,10012378,10012378	Depression(Depression)	10012378	PS	SEROQUEL	ORAL	100	MG	TABLET		QUETIAPINE FUMARATE	QUETIAPINE	8	57
101692471	10169247		20140509	ALKEM			F			MD	14	2	JP		Not Specified	Asia	10001488,10002368	10037175,10037175	2	OT	HP;FGN;LIT		10012378	Depression(Depression)	10012378	PS	LAMOTRIGINE		25	MG			LAMOTRIGINE	LAMOTRIGINE	1
101692502	10169250	20140122	20140610	ELI LILLY AND CO	60	YR	F	57	KG	OT	14	2	GB	GB	Europe	Europe	10013754,10028596,10042458	10018065,10007541,10037175	3	OT		2012	10012378,10070592	Depression(Depression)	10012378	PS	PROZAC	ORAL					FLUOXETINE HYDROCHLORIDE	FLUOXETINE	2	60
101694451	10169445	201404	20140513	PFIZER	72	YR	F	68.03	KG	CN	14	2	US	US	North America	North America	10063260	10022891	1				10012378	Depression(Depression)	10012378	PS	ZOLOFT						SERTRALINE HYDROCHLORIDE	SERTRALINE	1	72
101695131	10169513		20140513	TAKEDA	57	YR	F			CN	14	2	US	US	North America	North America	10012378,10042458	10037175,10037175	2	OT			10012378	Depression(Depression)	10012378	PS	BRINTELLIX	ORAL	10	MG	TABLET		VORTIOXETINE HYDROBROMIDE	VORTIOXETINE	1	57
101696731	10169673		20140513	PFIZER	45	YR	M			CN	14	2	GB	GB	Europe	Europe	10002368,10026749,10057667,10061422	10037175,10037175,10037175,10037175	4	OT			10012378	Depression(Depression)	10012378	PS	LUSTRAL				FILM-COATED TABLET		SERTRALINE HYDROCHLORIDE	SERTRALINE	1	45
101701181	10170118	20130601	20140513	TEVA	51	YR	F	87	KG	MD	14	2	HR	HR	Europe	Europe	10019063,10029412,10040984	10037175,10037175,10037175	3	OT		20130117	10012378,10012378,10012378,10017853	Depression(Depression)	10012378	PS	LOQUEN	ORAL	100	MG	COATED TABLET		QUETIAPINE FUMARATE	QUETIAPINE	4	51
101702122	10170212		20140513	WATSON	66	YR	F			MD	15	1	AT	AT	Europe	Europe	10058920	10029205	1	OT			10057840,10057840,10057840	Major depression(Major depression)	10057840	PS	MIRTAZAPINE (UNKNOWN)	UNKNOWN	15	MG	UNK	MIRTAZAPINE	MIRTAZAPINE	MIRTAZAPINE	4	66
101702152	10170215		20140513	WATSON	54	YR	F			MD	15	1	AT	AT	Europe	Europe	10058920	10029205	1	OT			10057840,10057840,10057840,10057840	Major depression(Major depression)	10057840	PS	MIRTAZAPINE (UNKNOWN)	UNKNOWN	45	MG	UNK	MIRTAZAPINE	MIRTAZAPINE	MIRTAZAPINE	6	54
101702381	10170238		20140513	ACTAVIS	65	YR	M			MD	14	2	AT	AT	Europe	Europe	10058920	10029205	1	OT			10057840,10070592,10070592,10057840,10070592,10070592,10070592,10070592	Major depression(Major depression)	10057840	PS	QUETIAPINE (UNKNOWN)	UNKNOWN	200	MG	UNK		QUETIAPINE	QUETIAPINE	13	65
101702611	10170261		20140513	ACTAVIS	61	YR	M			MD	14	2	AT	AT	Europe	Europe	10058920	10029205	1	OT			10057840,10057840,10057840	Major depression(Major depression)	10057840	PS	QUETIAPINE (UNKNOWN)	UNKNOWN	150	MG	UNK		QUETIAPINE	QUETIAPINE	4	61
101702651	10170265		20140513	ACTAVIS	49	YR	F			MD	14	2	AT	AT	Europe	Europe	10058920	10029205	1	OT			10057840,10057840,10057840,10057840,10057840	Major depression(Major depression)	10057840	PS	QUETIAPINE (UNKNOWN)	UNKNOWN	200	MG	UNK		QUETIAPINE	QUETIAPINE	7	49
101704851	10170485	20140412	20140513	FOREST	74	YR	F			OT	14	2	DK	GB	Europe	Europe	10014380,10021015	10022891,10027433	2	HO			10012378	Depression(Depression)	10012378	PS	CITALOPRAM	ORAL	10	MG			CITALOPRAM HYDROBROMIDE	CITALOPRAM	6	74
101708242	10170824	201404	20140613	BRISTOL MYERS SQUIBB	61	YR	M			CN	14	2	JP	JP	Asia	Asia	10012174,10013950,10035669	10027433,10017947,10021881	3	HO		20140328	10012378	Depression(Depression)	10012378	PS	ABILIFY TABS	ORAL	6	MG	TABLET		ARIPIPRAZOLE	ARIPIPRAZOLE	8	61
101708513	10170851	2011	20180125	JANSSEN			F	86.18	KG	CN	18	1	US	US	North America	North America	10003549,10012378,10012601,10013496,10013968,10016256,10017581,10017626,10019063,10020937,10027175,10028035,10033371,10033425,10038428,10040829,10047899,10048959,10049438,10051602,10053762,10076476	10018065,10037175,10027433,10029205,10038738,10018065,10018065,10019805,10037175,10029205,10029205,10029205,10018065,10028395,10038359,10040785,10022891,10018065,10018065,10037175,10022117,10022117	22	HO		2011	10012378,10012601,10070592,10043607	Depression(Depression)	10012378	PS	INVEGA SUSTENNA	INTRAMUSCULAR			INJECTION	PALIPERIDONE PALMITATE	PALIPERIDONE PALMITATE	PALIPERIDONE	4
101713682	10171368	201309	20171024	MERCK	25	YR	M			OT	17	4	CA	CA	North America	North America	10000125,10002855,10029412	10037175,10037175,10037175	3	HO		201304	10012378,10002855	Depression(Depression)	10012378	PS	REMERON	ORAL	30	MG	TABLET	MIRTAZAPINE	MIRTAZAPINE	MIRTAZAPINE	2	25
101713691	10171369	20140502	20140513		52	YR	F	255	LBS	OT	14	2	US		Not Specified	North America	10002368,10013709,10027951,10043431,10069326	10037175,10018065,10037175,10037175,10077536	5	OT		201012	10012378	Depression(Depression)	10012378	PS	CYMBALTA	ORAL			CAPSULE		DULOXETINE HYDROCHLORIDE	DULOXETINE	1	52
101715012	10171501		20140605	AUROBINDO			M	2.4	KG	OT	14	2	IN		Not Specified	Asia	10003664,10007515,10008587,10011878,10015683,10019273,10026923,10027543,10041092,10047298,10051456,10052644,10054875,10057862	10010331,10007541,10010331,10013993,10015919,10010331,10022117,10010331,10036585,10010331,10010331,10010331,10010331,10010331	14	OT;CA	HP;LIT;FGN		10012378	Depression(Depression)	10012378	PS	PAROXETINE (PAROXETINE)	TRANSPLACENTAL	20	MG			PAROXETINE HYDROCHLORIDE	PAROXETINE	1
101718481	10171848	2012	20140428	GLENMARK			F	75.0	KG	OT	14	2	US		Not Specified	North America	10046543	10038359	1	DS	HP;FGN	2008	10012378	Depression(Depression)	10012378	PS	CITAL (CITALOPRAM HYDROBROMIDE) TABLET,	ORAL	10	MG	TABLET		CITALOPRAM HYDROBROMIDE	CITALOPRAM	1
101719401	10171940	201404	20140515	MERCK	80	YR	M			MD	14	2	US	US	North America	North America	10022437,10081576	10037175,10022117	2			201404	10012378	Depression(Depression)	10012378	PS	ZOCOR	ORAL			TABLET		SIMVASTATIN	SIMVASTATIN	3	80
101720052	10172005	20140420	20140526	TAKEDA	56	YR	F	103.86	KG	CN	14	2	US	US	North America	North America	10008479,10019063,10043118	10018065,10037175,10029205	3	HO		20140418	10012378,10029223,10002855,10027599	Depression(Depression)	10012378	PS	BRINTELLIX	ORAL	10	MG	TABLET		VORTIOXETINE HYDROBROMIDE	VORTIOXETINE	11	56
101721801	10172180		20140515	SANDOZ	25	YR	F	79	KG	OT	14	2	GB	GB	Europe	Europe	10013754,10036485,10071408	10018065,10036585,10022117	3	OT		20130321	10012378,10012378	Depression(Depression)	10012378	PS	SERTRALINE HYDROCHLORIDE		50	MG			SERTRALINE HYDROCHLORIDE	SERTRALINE	4	25
101728991	10172899	20140427	20140514		75	YR	M	79	KG	PH	14	2	US		Not Specified	North America	10001497,10010305,10020642,10028521,10028622	10037175,10037175,10040785,10015919,10029205	5		HP	20140426	10012378	Depression(Depression)	10012378	PS	CITALOPRAM	ORAL	20				CITALOPRAM HYDROBROMIDE	CITALOPRAM	1	75
101733861	10173386	20131213	20140515	TEVA	85	YR	F	70	KG	MD	14	2	GB	GB	Europe	Europe	10003658	10007541	1	LT;HO;DS;OT		20131209	10012378	Depression(Depression)	10012378	PS	SERTRALINE	ORAL	50	MG			SERTRALINE HYDROCHLORIDE	SERTRALINE	2	85
101736852	10173685	20140225	20140528	FOREST	44	YR	M			OT	14	2	DK	FR	Europe	Europe	10022523,10029282,10038540,10042464	10022117,10029205,10038359,10037175	4	HO;LT			10012378	Depression(Depression)	10012378	PS	ESCITALOPRAM	ORAL	20	MG	COATED TABLET		ESCITALOPRAM OXALATE	ESCITALOPRAM	4	44
101737161	10173716		20140515	DR REDDYS	39	YR	F			MD	14	2	DE	DE	Europe	Europe	10036603,10073513	10036585,10022117	2	OT		20121115	10012378,10021114,10054930	Depression(Depression)	10012378	PS	VENLAFAXINE	ORAL	150	MG			VENLAFAXINE HYDROCHLORIDE	VENLAFAXINE	3	39
101737641	10173764		20140515	ELI LILLY AND CO	43	YR	F			CN	14	2	SE	SE	Europe	Europe	10008629,10019708,10037087,10072268	10019805,10019805,10040785,10019805	4	OT			10012378	Depression(Depression)	10012378	PS	CYMBALTA	UNKNOWN	60	MG	CAPSULE		DULOXETINE HYDROCHLORIDE	DULOXETINE	2	43
101738701	10173870	20140130	20140513	APOTEX	52	YR	M	89.0	KG	OT	14	2	US		Not Specified	North America	10000077,10000081,10000097,10002034,10002855,10003549,10009802,10012378,10013573,10013709,10016256,10018830,10018884,10018964,10022595,10025102,10025197,10043071,10046274,10047700,10053050,10053057,10059487,10062104,10066152,10067715,10067973,10077989,10087283	10017947,10017947,10017947,10005329,10037175,10018065,10005329,10037175,10029205,10018065,10018065,10017947,10022891,10038738,10022891,10038738,10005329,10007541,10017947,10017947,10042613,10022891,10038738,10038359,10042613,10017947,10042613,10038359,10042613	29	HO;LT	HP		10012378,10037377,10070592	Depression(Depression)	10012378	PS	PAROXETINE HYDROCHLORIDE						PAROXETINE HYDROCHLORIDE	PAROXETINE	12	52
101739391	10173939	20131229	20140515	FOREST	64	YR	M	63	KG	OT	14	2	DK	GB	Europe	Europe	10002855,10015832,10028330,10038743	10037175,10029205,10028395,10037175	4	DS			10012378,10012378	Depression(Depression)	10012378	PS	CITALOPRAM	ORAL					CITALOPRAM HYDROBROMIDE	CITALOPRAM	17	64
101741361	10174136	20140309	20140514		33	YR	M	220	LBS		14	2	US		Not Specified	North America	10016322,10033664,10082200	10018065,10037175,10018065	3				10012378	Depression(Depression)	10012378	PS	CYMBALTA	ORAL					DULOXETINE HYDROCHLORIDE	DULOXETINE	1	33
101741811	10174181		20140515	PFIZER	32	YR	F			PH	14	2	GB	GB	Europe	Europe	10028653	10028395	1	OT			10012378	Depression(Depression)	10012378	PS	SERTRALINE HCL		100	MG			SERTRALINE HYDROCHLORIDE	SERTRALINE	1	32
101742992	10174299	20140513	20140626	PFIZER	77	YR	M			PH	14	2	JP	JP	Asia	Asia	10014387,10075889	10022891,10007541	2	DS		20131126	10012378	Depression(Depression)	10012378	PS	JZOLOFT	ORAL	50	MG	FILM-COATED TABLET		SERTRALINE HYDROCHLORIDE	SERTRALINE	3	77
101743351	10174335		20140515	WATSON	50	YR	M			PH	14	2	US	US	North America	North America	10012373,10014380,10033295,10039906	10029205,10022891,10022117,10029205	4	HO;LT			10012378,10012378,10012378	Depression(Depression)	10012378	PS	TRAZODONE HYDROCHLORIDE (WATSON LABORATORIES)	UNKNOWN			UNK		TRAZODONE HYDROCHLORIDE	TRAZODONE	3	50
101743381	10174338	20140507	20140515	PFIZER	67	YR	F	83.9	KG	CN	14	2	US	US	North America	North America	10014551	10037175	1			2013	10012378	Depression(Depression)	10012378	PS	PRISTIQ				PROLONGED-RELEASE TABLET		DESVENLAFAXINE SUCCINATE MONOHYDRATE	DESVENLAFAXINE	4	67
101744322	10174432	20140316	20140717	ROCHE	43	YR	M	75	KG	MD	14	3	IT	IT	Europe	Europe	10001584,10013654,10022524	10037175,10037175,10037175	3	OT		20140316	10012378,10012378,10012378	Depression(Depression)	10012378	PS	RIVOTRIL	ORAL	5	MG		CLONAZEPAM	CLONAZEPAM	CLONAZEPAM	3	43
101745681	10174568		20140515	WATSON	24	YR	F			OT	14	2	NZ	NZ	Oceania	Oceania	10013710,10013781,10061132	10018065,10017947,10022891	3	OT			10012378,10012378	Depression(Depression)	10012378	PS	FLUOXETINE HYDROCHLORIDE (UNKNOWN)	UNKNOWN	60	MG	UNK		FLUOXETINE HYDROCHLORIDE	FLUOXETINE	2	24
101749232	10174923	2001	20140625	ELI LILLY AND CO			F			MD	14	2	US	US	North America	North America	10067482	10018065	1				10012378,10048439,10070592,10070592	Depression(Depression)	10012378	PS	CYMBALTA	UNKNOWN	120	MG	CAPSULE		DULOXETINE HYDROCHLORIDE	DULOXETINE	4
101754251	10175425		20140515	TAKEDA			F			CN	14	2	US	US	North America	North America	10001488,10019211	10037175,10029205	2	OT		2014	10057840,10057840	Major depression(Major depression)	10057840	PS	BRINTELLIX	ORAL			TABLET		VORTIOXETINE HYDROBROMIDE	VORTIOXETINE	2
101755691	10175569		20140516	MERCK	46	YR	M			CN	14	2	GB	GB	Europe	Europe	10001760,10002855,10016322,10017062,10040844,10041317,10041466,10042209,10044565,10048921,10052904,10061111	10040785,10037175,10018065,10029205,10040785,10037175,10029205,10037175,10029205,10041244,10028395,10041244	12	OT			10012378,10012378,10012378,10012426,10060889	Depression(Depression)	10012378	PS	MIRTAZAPINE	UNKNOWN			STANDARD SOLUTION		MIRTAZAPINE	MIRTAZAPINE	5	46
101757481	10175748		20140516	JANSSEN			F			CN	14	2	CN	CN	Asia	Asia	10010144,10053762	10037175,10022117	2	DE			10012378	Depression(Depression)	10012378	PS	RISPERDAL	UNKNOWN			UNSPECIFIED		RISPERIDONE	RISPERIDONE	4
101758191	10175819		20140516	DR REDDYS	30	YR	F	73	KG	CN	14	2	DE	DE	Europe	Europe	10017944,10051133,10073513	10017947,10036585,10022117	3	OT		20121220	10012378,10021114,10012378,10052853,10017888,10066359	Depression(Depression)	10012378	PS	VENLAFAXINE	ORAL	225	MG			VENLAFAXINE HYDROCHLORIDE	VENLAFAXINE	6	30
101758291	10175829		20140516	ASTRAZENECA	61	YR	M			MD	14	2	US	US	North America	North America	10003549,10005746,10013950,10016256,10024570,10042772,10047513,10058080,10074903	10018065,10047065,10017947,10018065,10017947,10029205,10015919,10021881,10022117	9	OT			10057840	Major depression(Major depression)	10057840	PS	SEROQUEL	ORAL	400	MG	TABLET		QUETIAPINE FUMARATE	QUETIAPINE	3	61
101759222	10175922	20140502	20140605	ELI LILLY AND CO	80	YR	F	59.8	KG	MD	14	2	JP	JP	Asia	Asia	10029366,10047942	10022891,10022891	2	OT		20140325	10012378,10020772,10062060,10008118,10012601,10022035,10010774	Depression(Depression)	10012378	PS	CYMBALTA		20	MG	CAPSULE		DULOXETINE HYDROCHLORIDE	DULOXETINE	8	80
101762421	10176242	2013	20140516	PFIZER	51	YR	F	99.8	KG	CN	14	2	US	US	North America	North America	10013709	10018065	1			2013	10012378	Depression(Depression)	10012378	PS	SERTRALINE HCL	ORAL	25	MG	FILM-COATED TABLET		SERTRALINE HYDROCHLORIDE	SERTRALINE	2	51
101764081	10176408		20140516	ASTRAZENECA			M			MD	14	2	US	US	North America	North America	10005839	10022891	1	OT			10057840	Major depression(Major depression)	10057840	PS	SEROQUEL XR	ORAL			PROLONGED-RELEASE TABLET		QUETIAPINE FUMARATE	QUETIAPINE	4
101764472	10176447	201403	20140529	FOREST	57	YR	F			CN	14	2	US	US	North America	North America	10023332,10053762	10015919,10022117	2	OT		20140303	10012378,10002855,10012378,10002855,10012378,10002855,10012378,10002855,10020388	Depression(Depression)	10012378	PS	FETZIMA	ORAL	20	MG	CAPSULE		LEVOMILNACIPRAN HYDROCHLORIDE	LEVOMILNACIPRAN	9	57
101770401	10177040	20130809	20140516	SANDOZ			NS			OT	14	2	DE	DE	Europe	Europe	10001500,10003664,10010547,10028622,10028974,10034130,10050326,10067887,10073767	10029205,10010331,10010331,10029205,10038738,10010331,10007541,10010331,10010331	9	CA;OT		20121115	10012378,10054930,10021114	Depression(Depression)	10012378	PS	VENLAFAXINE	TRANSPLACENTAL	150	MG			VENLAFAXINE HYDROCHLORIDE	VENLAFAXINE	3
101770441	10177044	20130917	20140516	SANDOZ			NS			OT	14	2	DE	DE	Europe	Europe	10003664,10013756,10028923,10028974,10034130,10034708,10039906,10078069	10010331,10018065,10038738,10038738,10010331,10010331,10029205,10037175	8	CA;OT		20121220	10012378,10012378,10052853,10021114,10017888,10066359	Depression(Depression)	10012378	PS	VENLAFAXINE	TRANSPLACENTAL	225	MG			VENLAFAXINE HYDROCHLORIDE	VENLAFAXINE	6
101771291	10177129		20140515				NS			OT	14	2	US		Not Specified	North America	10001497,10002855,10012378,10069326	10037175,10037175,10037175,10077536	4	OT			10012378	Depression(Depression)	10012378	PS	DULOXETINE	ORAL					DULOXETINE	DULOXETINE	1
101771661	10177166	20140417	20140516	TEVA	62	YR	F	73	KG	MD	14	2	GB	GB	Europe	Europe	10013710,10025482,10028347,10040108	10018065,10018065,10028395,10029205	4	HO		20140110	10012378,10003988	Depression(Depression)	10012378	PS	CITALOPRAM	ORAL	20	MG			CITALOPRAM HYDROBROMIDE	CITALOPRAM	3	62
101779032	10177903		20140516	TAKEDA			F			CN	14	2	US	US	North America	North America	10013036	10015919	1	HO			10057840	Major depression(Major depression)	10057840	PS	BRINTELLIX	ORAL	10	MG	TABLET		VORTIOXETINE HYDROBROMIDE	VORTIOXETINE	2
101779851	10177985	20140326	20140516	ELI LILLY AND CO	63	YR	M	66	KG	CN	14	2	CH	CH	Europe	Europe	10005746,10014387,10014625,10021097,10035664,10043071,10054089,10061920,10063686	10047065,10022891,10029205,10047065,10021881,10007541,10037175,10037175,10022891	9	HO		201309	10012378,10061920,10002855,10035664	Depression(Depression)	10012378	PS	CYMBALTA	ORAL	60	MG	CAPSULE		DULOXETINE HYDROCHLORIDE	DULOXETINE	6	63
101780901	10178090	20130409	20140518	BRISTOL MYERS SQUIBB	31	YR	F			CN	14	2	US	US	North America	North America	10013710,10028596	10018065,10007541	2	OT;DE		20130409	10012378,10012601,10033371	Depression(Depression)	10012378	PS	ABILIFY		2	MG			ARIPIPRAZOLE	ARIPIPRAZOLE	3	31
101781101	10178110	20140401	20140519	DR REDDYS	30	YR	F	65	KG	MD	14	2	IT	IT	Europe	Europe	10013654,10042464	10037175,10037175	2	HO			10012378,10070592	Depression(Depression)	10012378	PS	RISPERIDONE		20	MG	TABLET		RISPERIDONE	RISPERIDONE	2	30
101781991	10178199		20140519	MERCK	60	YR	F			CN	14	2	US	US	North America	North America	10000087,10002855,10013496,10013573,10019211,10022437,10028334,10028980,10044565	10017947,10037175,10029205,10029205,10029205,10037175,10028395,10029104,10029205	9	OT			10012378,10000059,10058909,10005423,10033371,10012378,10029331	Depression(Depression)	10012378	PS	REMERON	ORAL			TABLET		MIRTAZAPINE	MIRTAZAPINE	7	60
101784661	10178466	20140401	20140516		43	YR	M	265	LBS	CN	14	2	US		Not Specified	North America	10028813,10069226,10069326	10017947,10077536,10077536	3	OT		20140301	10012378	Depression(Depression)	10012378	PS	WELLBUTRIN XL	ORAL	1	DF	TABLET		BUPROPION HYDROCHLORIDE	BUPROPION	2	43
101785531	10178553	20140514	20140516		67	YR	M	197	LBS		14	2	US		Not Specified	North America	10010774,10012374,10013395,10013968,10016256,10016275,10024855,10027374,10028372,10029410,10041308,10041349,10047513,10069326	10017947,10037175,10037175,10038738,10018065,10037175,10029205,10029205,10028395,10040785,10037175,10029205,10015919,10077536	14	OT		20140502	10057840	Major depression(Major depression)	10057840	PS	VENLAFAXINE	ORAL					VENLAFAXINE HYDROCHLORIDE	VENLAFAXINE	1	67
101791911	10179191		20140519	PFIZER	37	YR	F	104	KG	CN	14	2	US	US	North America	North America	10011469	10018065	1			1999	10012378	Depression(Depression)	10012378	PS	ZOLOFT						SERTRALINE HYDROCHLORIDE	SERTRALINE	2	37
101793281	10179328	2013	20140519	FOREST	21	YR	F	59	KG	OT	14	2	DK	SE	Europe	Europe	10012373	10029205	1	LT;HO		2013	10012378,10002855	Depression(Depression)	10012378	PS	ESCITALOPRAM	ORAL			TABLET		ESCITALOPRAM OXALATE	ESCITALOPRAM	2	21
101793432	10179343	201403	20140613	FOREST	71	YR	F	55	KG	OT	14	2	DK	SE	Europe	Europe	10002855,10003119,10006298,10006784,10012422,10013754,10015958,10016029,10019303,10024570,10028334,10028347,10028735,10033425,10033775,10037660,10039906,10040984,10043882,10047513,10047895,10048961,10061428	10037175,10007541,10038604,10029205,10037175,10018065,10015919,10018065,10022891,10017947,10028395,10028395,10038738,10028395,10029205,10018065,10029205,10037175,10013993,10015919,10022891,10018065,10027433	23	OT			10012378,10012378,10039897,10040984	Depression(Depression)	10012378	PS	ESCITALOPRAM	ORAL	10	MG	TABLET		ESCITALOPRAM OXALATE	ESCITALOPRAM	5	71
101803582	10180358	20140417	20140523	AUROBINDO	62	YR	F	73	KG	MD	14	2	GB		Not Specified	Europe	10013710,10025482,10028347,10040108	10018065,10018065,10028395,10029205	4	HO	HP;FGN	20140110	10012378,10003988	Depression(Depression)	10012378	PS	CITALOPRAM (CITALOPRAM)	ORAL	20	MG			CITALOPRAM HYDROBROMIDE	CITALOPRAM	3	62
101805221	10180522	201303	20140519	MYLAN	46	YR	F	59.88	KG	CN	14	2	US	US	North America	North America	10046735	10040785	1			2011	10012378	Depression(Depression)	10012378	PS	BUPROPION HYDROCHLORIDE EXTENDED-RELEASE TABLETS USP, (SR)	ORAL	150	MG	PROLONGED-RELEASE TABLET		BUPROPION HYDROCHLORIDE	BUPROPION	2	46
101805231	10180523		20140519	MYLAN			F			MD	14	2	US	US	North America	North America	10012378,10013709	10037175,10018065	2				10012378	Depression(Depression)	10012378	PS	BUPROPION HYDROCHLORIDE EXTENDED-RELEASE TABLETS USP, (SR)	ORAL	200	MG	PROLONGED-RELEASE TABLET		BUPROPION HYDROCHLORIDE	BUPROPION	8
101805251	10180525	20130729	20140519	MYLAN	55	YR	F	79.38	KG	CN	14	2	US	US	North America	North America	10019211	10029205	1			20130705	10012378,10053325,10005750	Depression(Depression)	10012378	PS	BUPROPION HYDROCHLORIDE EXTENDED-RELEASE TABLETS USP, (SR)	ORAL	150	MG	PROLONGED-RELEASE TABLET		BUPROPION HYDROCHLORIDE	BUPROPION	3	55
101805272	10180527	20131119	20140519	MYLAN	22	YR	F	63.5	KG	CN	14	2	US	US	North America	North America	10013573,10013781,10013887,10019063,10019211,10025482,10028813,10033557,10042458,10043528,10061623	10029205,10017947,10029205,10037175,10029205,10018065,10017947,10007541,10037175,10038738,10018065	11			20131119	10012378	Depression(Depression)	10012378	PS	BUPROPION HYDROCHLORIDE EXTENDED-RELEASE TABLETS USP, (SR)	ORAL	150	MG	PROLONGED-RELEASE TABLET		BUPROPION HYDROCHLORIDE	BUPROPION	1	22
101812021	10181202	20140115	20140519	WATSON	43	YR	M	93	KG	CN	14	2	GB	GB	Europe	Europe	10012431,10046735	10040785,10040785	2	DS		20130508	10012378,10070592	Depression(Depression)	10012378	PS	MIRTAZAPINE (UNKNOWN)	ORAL	30	MG	UNK		MIRTAZAPINE	MIRTAZAPINE	2	43
101815011	10181501	2014	20140519	PFIZER	48	YR	F	99.77	KG	CN	14	2	US	US	North America	North America	10002855,10033864,10039906,10042464,10061920,10065604	10037175,10037175,10029205,10037175,10037175,10037175	6	HO;OT		20140324	10012378,10012601,10020772,10039906,10043709	Depression(Depression)	10012378	PS	PRISTIQ				PROLONGED-RELEASE TABLET		DESVENLAFAXINE SUCCINATE MONOHYDRATE	DESVENLAFAXINE	5	48
101815342	10181534		20140520	PFIZER	50	YR	F	104.31	KG	CN	14	2	US	US	North America	North America	10003983,10010264,10048592	10028395,10018065,10028395	3	DS		2000	10012378	Depression(Depression)	10012378	PS	EFFEXOR XR		75	MG	PROLONGED-RELEASE CAPSULE		VENLAFAXINE HYDROCHLORIDE	VENLAFAXINE	2	50
101815531	10181553	2013	20140519	GLAXOSMITHKLINE	66	YR	M	59	KG	CN	14	2	US	US	North America	North America	10003549,10012239,10013709,10013710,10015535,10016173,10024796,10026749,10027940,10028372,10037211,10084406	10018065,10037175,10018065,10018065,10037175,10022117,10037175,10037175,10037175,10028395,10029205,10022117	12	HO			10012378,10017577	Depression(Depression)	10012378	PS	WELLBUTRIN	ORAL	300	MG	UNSPECIFIED TABLET		BUPROPION HYDROCHLORIDE	BUPROPION	3	66
101815641	10181564	20130809	20140519	PFIZER			M	3.35	KG	MD	14	2	DE	DE	Europe	Europe	10001500,10003664,10010547,10028622,10028974,10034130,10050326,10067887,10071408,10073767	10029205,10010331,10010331,10029205,10038738,10010331,10007541,10010331,10022117,10010331	10	OT;CA			10012378,10054930,10021114	Depression(Depression)	10012378	PS	VENLAFAXINE HCL	TRANSPLACENTAL	150	MG			VENLAFAXINE HYDROCHLORIDE	VENLAFAXINE	3
101816061	10181606	20140413	20140519	PFIZER	68	YR	M	81.18	KG	CN	14	2	GB	GB	Europe	Europe	10012374,10013709,10013911,10016322,10019194,10069326	10037175,10018065,10029205,10018065,10029205,10077536	6	OT		20140411	10012378	Depression(Depression)	10012378	PS	SERTRALINE HCL	ORAL	100	MG			SERTRALINE HYDROCHLORIDE	SERTRALINE	6	68
101817572	10181757	20140204	20140729	FOREST	19	YR	F			OT	14	3	US	US	North America	North America	10042458,10053762	10037175,10022117	2	OT		20140204	10012378,10002855	Depression(Depression)	10012378	PS	FETZIMA		20	MG	CAPSULE	LEVOMILNACIPRAN HYDROCHLORIDE	LEVOMILNACIPRAN HYDROCHLORIDE	LEVOMILNACIPRAN	2	19
101817672	10181767		20150424	PFIZER	58	YR	M	77	KG	CN	15	2	US	US	North America	North America	10013709,10016322	10018065,10018065	2				10012378,10042458,10020772,10028391,10003239	Depression(Depression)	10012378	PS	VENLAFAXINE HCL		150	MG		VENLAFAXINE HYDROCHLORIDE	VENLAFAXINE HYDROCHLORIDE	VENLAFAXINE	6	58
101817702	10181770	201404	20140606	PFIZER	64	YR	M	95.24	KG	OT	14	2	US	US	North America	North America	10040904	10040785	1			2013	10012378,10061536,10012267,10061536,10061536,10061536	Depression(Depression)	10012378	PS	SERTRALINE HCL						SERTRALINE HYDROCHLORIDE	SERTRALINE	8	64
101822843	10182284	20140427	20150130	DR REDDYS	82	YR	M	40	KG	OT	15	1	GB	GB	Europe	Europe	10005159,10028330,10028403,10040108	10015919,10028395,10037175,10029205	4	HO		20140324	10012378,10002855	Depression(Depression)	10012378	PS	SERTRALINE	ORAL				SERTRALINE HYDROCHLORIDE	SERTRALINE HYDROCHLORIDE	SERTRALINE	2	82
101823421	10182342	20140418	20140519		19	YR	M	151	LBS		14	2	US		Not Specified	North America	10001488,10001854,10001949,10013395,10033670,10041953,10044565,10057668	10037175,10029205,10029205,10037175,10037175,10037175,10029205,10029205	8	HO		20140415	10057840	Major depression(Major depression)	10057840	PS	VENLAFAXINE	ORAL	150	MG	CAPSULE		VENLAFAXINE HYDROCHLORIDE	VENLAFAXINE	1	19
101823601	10182360	20130917	20140520	PFIZER	1	DY	F	2.89	KG	CN	14	2	DE	DE	Europe	Europe	10003664,10013756,10021113,10028923,10028974,10034130,10034708,10039906,10071408,10078069	10010331,10018065,10018065,10038738,10038738,10010331,10010331,10029205,10022117,10037175	10	OT;CA		20121220	10012378,10012378,10052853,10021114,10017888,10066359	Depression(Depression)	10012378	PS	VENLAFAXINE HCL	TRANSPLACENTAL	225	MG			VENLAFAXINE HYDROCHLORIDE	VENLAFAXINE	6	0.00273973
101823641	10182364		20140520	PFIZER	30	YR	F	73	KG	CN	14	2	DE	DE	Europe	Europe	10017944	10017947	1	HO			10012378,10012378,10021114	Depression(Depression)	10012378	PS	VENLAFAXINE HCL	ORAL	225	MG			VENLAFAXINE HYDROCHLORIDE	VENLAFAXINE	3	30
101825621	10182562	20140206	20140519		38	YR	F	171	LBS		14	2	US		Not Specified	North America	10003239	10028395	1	DS		20140206	10057840,10057840	Major depression(Major depression)	10057840	PS	CELEXA						CITALOPRAM HYDROBROMIDE	CITALOPRAM	2	38
101825771	10182577	20131213	20140516	AUROBINDO	85	YR	F			MD	14	2	GB		Not Specified	Europe	10003658	10007541	1	OT;LT;DS;HO	HP;FGN	20131209	10012378	Depression(Depression)	10012378	PS	SERTRALINE (SERTRALINE)	ORAL	50	MG			SERTRALINE	SERTRALINE	2	85
101826271	10182627		20140516	VALEANT	45	YR	M			OT	14	2	CH		Not Specified	Europe	10001551,10009346,10013916,10017693,10020583,10020642,10020745,10020772,10022437,10028347,10028622,10033295,10033664,10039203,10043071,10050584	10022891,10029205,10029205,10022891,10027433,10040785,10029205,10047065,10037175,10028395,10029205,10022117,10037175,10022117,10007541,10022117	16	HO;OT	FGN;LIT;HP		10012378,10040984,10027599	Depression(Depression)	10012378	PS	VENLAFAXINE (VENLAFAXINE)		75	MG			VENLAFAXINE	VENLAFAXINE	3	45
101826421	10182642	20140516	20140519		29	YR	F	180	LBS	CN	14	2	US		Not Specified	North America	10001488,10001497,10009866,10010305,10012378,10012735,10013573,10013754,10013774,10017062,10028334,10028813,10033775,10037087,10037884,10044565,10047513,10047571,10060800	10037175,10037175,10040785,10037175,10037175,10017947,10029205,10018065,10015919,10029205,10028395,10017947,10029205,10040785,10040785,10029205,10015919,10015919,10047065	19		CSM	20130520	10057840	Major depression(Major depression)	10057840	PS	VIIBRYD		1		PILLULES		VILAZODONE HYDROCHLORIDE	VILAZODONE	1	29
101826641	10182664		20140516	CIPLA	41	YR	F				14	2	JP		Not Specified	Asia	10060854	10022117	1	OT;HO	HP;LIT;FGN		10012378	Depression(Depression)	10012378	PS	SERTRALINE		50	MG			SERTRALINE HYDROCHLORIDE	SERTRALINE	1	41
101828062	10182806	20140423	20140918	FOREST	55	YR	M	74.84	KG	CN	14	3	US	US	North America	North America	10010144	10037175	1	DE		20140421	10012378,10020772	Depression(Depression)	10012378	PS	FETZIMA					LEVOMILNACIPRAN HYDROCHLORIDE	LEVOMILNACIPRAN HYDROCHLORIDE	LEVOMILNACIPRAN	2	55
101833432	10183343	201404	20141210	ZYDUS PHARM	53	YR	F			OT	14	4	FR		Not Specified	Europe	10012239,10013573,10019070,10019075,10020642,10028813,10041349,10042458,10044565,10050012,10062355	10037175,10029205,10037175,10037175,10040785,10017947,10029205,10037175,10029205,10037175,10018065	11	HO;OT	HP;FGN;CSM	201402	10012378,10012378	Depression(Depression)	10012378	PS	PAROXETINE	ORAL	20.00	MG		PAROXETINE\PAROXETINE HYDROCHLORIDE	PAROXETINE	PAROXETINE	3	53
101833601	10183360		20140520	PFIZER	64	YR	M	113.38	KG	CN	14	2	US	US	North America	North America	10001760,10044625	10040785,10040785	2				10012378	Depression(Depression)	10012378	PS	ZOLOFT		100	MG			SERTRALINE HYDROCHLORIDE	SERTRALINE	1	64
101833693	10183369	2014	20141112	PFIZER	82	YR	M	40	KG	OT	14	4	GB	GB	Europe	Europe	10005159,10007776,10028330,10028403,10040108	10015919,10037175,10028395,10037175,10029205	5	HO		20140324	10012378,10002855	Depression(Depression)	10012378	PS	SERTRALINE HCL	ORAL	25	MG		SERTRALINE HYDROCHLORIDE	SERTRALINE HYDROCHLORIDE	SERTRALINE	3	82
101833971	10183397	20140504	20140520	ELI LILLY AND CO	63	YR	F			CN	14	2	CH	CH	Europe	Europe	10001854,10012735,10013395,10013710,10021036,10037660,10047700	10029205,10017947,10037175,10018065,10027433,10018065,10017947	7	HO;LT			10012378,10010007,10010007,10012378	Depression(Depression)	10012378	PS	CYMBALTA	ORAL	30	MG	CAPSULE		DULOXETINE HYDROCHLORIDE	DULOXETINE	4	63
101834042	10183404	20140402	20140529	ELI LILLY AND CO	66	YR	F			CN	14	2	FR	FR	Europe	Europe	10020679,10021133,10038661,10046571,10047943,10081576	10027433,10038738,10038738,10021881,10022891,10022117	6	HO		201403	10012378,10012378,10012378,10012378,10012378,10033371,10012378	Depression(Depression)	10012378	PS	ZYPREXA	ORAL	7.5	MG	TABLET		OLANZAPINE	OLANZAPINE	16	66
101834051	10183405	20130313	20140520	ELI LILLY AND CO	72	YR	F			CN	14	2	FR	FR	Europe	Europe	10010774,10019452,10019754,10020937,10036018,10044565	10017947,10029205,10019805,10029205,10038359,10029205	6	LT			10012378,10012267	Depression(Depression)	10012378	PS	CYMBALTA	ORAL	30	MG	CAPSULE		DULOXETINE HYDROCHLORIDE	DULOXETINE	6	72
101834382	10183438	20130118	20140520	ASTRAZENECA	38	YR	F			MD	14	2	CH	CH	Europe	Europe	10000087,10001507,10010774,10028813,10043554,10047482,10047700	10017947,10005329,10017947,10017947,10005329,10021881,10017947	7	LT;HO			10012378	Depression(Depression)	10012378	PS	SEROQUEL	ORAL	75	MG	TABLET		QUETIAPINE FUMARATE	QUETIAPINE	4	38
101838161	10183816	20140115	20140520	MYLAN	43	YR	M	93	KG	MD	14	2	GB	GB	Europe	Europe	10012431,10046735	10040785,10040785	2	DS		20130508	10012378	Depression(Depression)	10012378	PS	MIRTAZAPINE	ORAL	30	MG			MIRTAZAPINE	MIRTAZAPINE	2	43
101838382	10183838	201301	20140703	FOREST	18	YR	F				14	3	COUNTRY NOT SPECIFIED	JP	Asia	Not Specified	10013781,10019070,10022437,10028813,10039626,10039897,10041349	10017947,10037175,10037175,10017947,10037175,10029205,10029205	7	OT			10057840,10019063,10019063,10057840,10057840	Major depression(Major depression)	10057840	PS	MILNACIPRAN		50	MG		MILNACIPRAN	MILNACIPRAN	MILNACIPRAN	15	18
101838661	10183866		20140520	TEVA	71	YR	F			MD	14	2	AT	AT	Europe	Europe	10000060,10028813,10050396,10061428	10017947,10017947,10017947,10027433	4	HO;OT			10012378,10012378,10012378,10021097,10019303,10038743	Depression(Depression)	10012378	PS	QUETIAPIN		225	MG			QUETIAPINE	QUETIAPINE	6	71
101838961	10183896	20140421	20140520	PFIZER	41	YR	F	124	KG	OT	14	2	GB	GB	Europe	Europe	10000125,10001497,10011469,10022998,10028813,10033670,10038743,10064805	10037175,10037175,10018065,10037175,10017947,10037175,10037175,10037175	8	OT			10012378	Depression(Depression)	10012378	PS	VENLAFAXINE HCL	ORAL					VENLAFAXINE HYDROCHLORIDE	VENLAFAXINE	9	41
101841651	10184165	20140515	20140520	FOREST	83	YR	M			CN	14	2	US	US	North America	North America	10016100,10038063	10017947,10017947	2	OT		20140513	10012378,10033371,10033425,10005425	Depression(Depression)	10012378	PS	VIIBRYD	ORAL	10	MG	TABLET		VILAZODONE HYDROCHLORIDE	VILAZODONE	5	83
101843121	10184312		20140520	TAKEDA			F			CN	14	2	US	US	North America	North America	10011906	10018065	1	DE			10057840	Major depression(Major depression)	10057840	PS	BRINTELLIX				TABLET		VORTIOXETINE HYDROBROMIDE	VORTIOXETINE	2
101844341	10184434	201312	20140521	ROCHE	53	YR	F	64	KG	CN	14	2	BR	BR	South America	South America	10009033,10013968,10016344,10025482,10028813,10035664,10037423,10047700,10049119	10038738,10038738,10037175,10018065,10017947,10021881,10038738,10017947,10037175	9	HO;OT		1996	10012378,10012378,10020772	Depression(Depression)	10012378	PS	RIVOTRIL	ORAL	2	MG	TABLET		CLONAZEPAM	CLONAZEPAM	3	53
101845521	10184552	20140507	20140521	DR REDDYS	72	YR	F	77	KG	PH	14	2	GB	GB	Europe	Europe	10010305,10021036	10037175,10027433	2	HO;LT		20140429	10012378,10070592,10070592,10070592,10070592,10070592,10070592,10070592,10070592,10070592,10070592,10070592,10070592,10070592,10070592,10070592,10070592,10070592,10070592,10070592	Depression(Depression)	10012378	PS	SERTRALINE	ORAL	50	MG			SERTRALINE HYDROCHLORIDE	SERTRALINE	20	72
101845552	10184555	201401	20140626	DR REDDYS	52	YR	M	87	KG	MD	14	2	DE	DE	Europe	Europe	10000059,10012735,10049438,10060795	10017947,10017947,10018065,10022891	4	LT;HO		20131009	10012378,10017885,10037779,10012378,10012378,10070592	Depression(Depression)	10012378	PS	VENLAFAXINE	ORAL	150	MG			VENLAFAXINE HYDROCHLORIDE	VENLAFAXINE	7	52
101845601	10184560		20140521	DR REDDYS	32	YR	F			PH	14	2	GB	GB	Europe	Europe	10028653	10028395	1	OT			10012378	Depression(Depression)	10012378	PS	SERTRALINE		100	MG			SERTRALINE HYDROCHLORIDE	SERTRALINE	1	32
101848311	10184831	20130115	20140521	ELI LILLY AND CO	65	YR	F			CN	14	2	CN	CN	Asia	Asia	10003239,10020642	10028395,10040785	2	OT		20130114	10012378	Depression(Depression)	10012378	PS	PROZAC	ORAL	20	MG	DISPERSIBLE TABLET		FLUOXETINE HYDROCHLORIDE	FLUOXETINE	1	65
101848972	10184897	20030226	20140609	VALEANT	83	YR	F			CN	14	2	US		Not Specified	North America	10017577,10039906,10049054,10067967	10018065,10029205,10018065,10029205	4	DE;HO	CSM	200207	10012378	Depression(Depression)	10012378	PS	WELLBUTRIN	ORAL					BUPROPION HYDROCHLORIDE	BUPROPION	1	83
101849561	10184956	20140316	20140521	MYLAN	43	YR	M	75	KG	MD	14	2	IT	IT	Europe	Europe	10001584,10013654,10022524	10037175,10037175,10037175	3	OT			10012378,10012378,10012378	Depression(Depression)	10012378	PS	PAROXETINE HYDROCHLORIDE	ORAL	80	MG			PAROXETINE HYDROCHLORIDE	PAROXETINE	3	43
101849871	10184987	2013	20140519	AUROBINDO	21	YR	F	84	KG	MD	14	2	GB		Not Specified	Europe	10001443,10001497,10012378,10021567,10021588,10022998,10033864,10039897,10041349,10049414,10056264,10057840,10059866,10061422,10061819	10037175,10037175,10037175,10037175,10037175,10037175,10037175,10029205,10029205,10018065,10037175,10037175,10018065,10037175,10018065	15	OT;HO	CSM;HP;FGN	201302	10012378,10070592,10001497,10083622	Depression(Depression)	10012378	PS	CITALOPRAM		20	MG			CITALOPRAM HYDROBROMIDE	CITALOPRAM	6	21
101850233	10185023	201401	20201003	NOVARTIS	52	YR	M	87	KG	HP	20	4	DE	DE	Europe	Europe	10000059,10012735,10049438,10060795	10017947,10017947,10018065,10022891	4	HO		20131009	10012378,10017885,10012378,10012378,10017885,10012378,10037779,10070592	Depression(Depression)	10012378	PS	VENLAFAXINE	ORAL	150	MG		VENLAFAXINE HYDROCHLORIDE	VENLAFAXINE HYDROCHLORIDE	VENLAFAXINE	8	52
101851381	10185138		20140521	ASTRAZENECA			M			MD	14	2	US	US	North America	North America	10013887,10016173,10024264,10024855,10041569	10029205,10022117,10029205,10029205,10022117	5	OT		201404	10012378,10001497,10002855,10040984,10012378,10001497,10002855,10040984,10001497,10002855,10040984,10012378,10001497,10002855,10040984,10012378	Depression(Depression)	10012378	PS	SEROQUEL XR	ORAL	100	MG	PROLONGED-RELEASE TABLET		QUETIAPINE FUMARATE	QUETIAPINE	18
101852151	10185215	20131026	20140521	PFIZER	75	YR	M			OT	14	2	FR	FR	Europe	Europe	10008635,10019837	10019805,10019805	2	HO		2012	10012378,10012378	Depression(Depression)	10012378	PS	EFFEXOR LP	ORAL	150	MG	PROLONGED-RELEASE CAPSULE		VENLAFAXINE HYDROCHLORIDE	VENLAFAXINE	3	75
101854421	10185442	2011	20140521	PFIZER	49	YR	F	65.31	KG	CN	14	2	US	US	North America	North America	10082200	10018065	1				10012378,10002855	Depression(Depression)	10012378	PS	EFFEXOR XR				PROLONGED-RELEASE CAPSULE		VENLAFAXINE HYDROCHLORIDE	VENLAFAXINE	2	49
101854491	10185449	2014	20140521	PFIZER	65	YR	F			CN	14	2	US	US	North America	North America	10002942,10013709,10021654,10079487	10037175,10018065,10027433,10041244	4			2014	10057840,10057840	Major depression(Major depression)	10057840	PS	ZOLOFT						SERTRALINE HYDROCHLORIDE	SERTRALINE	2	65
101858121	10185812		20140521	TEVA	60	YR	F			CN	14	2	US	US	North America	North America	10009839,10044565,10061129	10017947,10029205,10015919	3	OT			10012378	Depression(Depression)	10012378	PS	DIVALPROEX		1000	MG			VALPROATE SEMISODIUM	VALPROIC ACID	5	60
101859251	10185925	2009	20140521	TEVA			M	85.35	KG	CN	14	2	US	US	North America	North America	10003549,10005425,10005814,10005839,10016256,10024909,10041349	10018065,10022891,10022891,10022891,10018065,10022891,10029205	7			2006	10057840,10012378,10020772,10005425	Major depression(Major depression)	10057840	PS	NUVIGIL		250	MG	TABLET		ARMODAFINIL	ARMODAFINIL	4
101859761	10185976	20140427	20140520		60	YR	M	90.9	KG	PH	14	2	US		Not Specified	North America	10019717,10072268	10019805,10019805	2	HO		20140320	10012378,10039906	Depression(Depression)	10012378	PS	VENLAFAXINE	ORAL	75	MG			VENLAFAXINE HYDROCHLORIDE	VENLAFAXINE	2	60
101861281	10186128		20140521	PFIZER	65	YR	M	154.2	KG	MD	14	2	US	US	North America	North America	10012378,10013709,10029883,10047895	10037175,10018065,10027433,10022891	4	OT		2009	10057840	Major depression(Major depression)	10057840	PS	ZOLOFT	ORAL	100	MG	FILM-COATED TABLET		SERTRALINE HYDROCHLORIDE	SERTRALINE	2	65
101862902	10186290	20140325	20140801	NOVARTIS	19	YR	M	106	KG	MD	14	3	US	US	North America	North America	10024592,10029368,10047899,10047943,10061920	10022891,10022891,10022891,10022891,10037175	5	HO		20140109	10057840,10012378,10052066,10002855,10013496	Major depression(Major depression)	10057840	PS	CLOZARIL	ORAL	350	MG		CLOZAPINE	CLOZAPINE	CLOZAPINE	5	19
101865841	10186584	20140417	20140521	FOREST	62	YR	F	73	KG	OT	14	2	DK	GB	Europe	Europe	10013710,10025482,10028347,10040108	10018065,10018065,10028395,10029205	4	HO		20140110	10012378,10003988	Depression(Depression)	10012378	PS	CITALOPRAM	ORAL	20	MG			CITALOPRAM HYDROBROMIDE	CITALOPRAM	3	62
101866712	10186671	20140417	20140603	MYLAN	62	YR	F	73	KG	MD	14	2	GB	GB	Europe	Europe	10013710,10025482,10028347,10040108	10018065,10018065,10028395,10029205	4	HO		20140110	10012378,10003988	Depression(Depression)	10012378	PS	CITALOPRAM	ORAL	20	MG			CITALOPRAM HYDROBROMIDE	CITALOPRAM	3	62
101867141	10186714		20140521	NOVARTIS	46	YR	M			OT	14	2	GB	GB	Europe	Europe	10001760,10002855,10016322,10017062,10040844,10041317,10041466,10042209,10044565,10048921,10052904,10061111	10040785,10037175,10018065,10029205,10040785,10037175,10029205,10037175,10029205,10041244,10028395,10041244	12	OT			10012378,10012378,10012426,10060889,10012378	Depression(Depression)	10012378	PS	CITALOPRAM						CITALOPRAM HYDROBROMIDE	CITALOPRAM	5	46
101868061	10186806	20021112	20140521	PFIZER			M			LW	14	2	US	US	North America	North America	10037450,10044443,10047298,10071408	10007541,10010331,10010331,10022117	4	OT;CA;LT		200110	10012378	Depression(Depression)	10012378	PS	ZOLOFT	TRANSPLACENTAL					SERTRALINE HYDROCHLORIDE	SERTRALINE	1
101871122	10187112	20140417	20140530	SANDOZ	62	YR	F	73	KG	OT	14	2	GB	GB	Europe	Europe	10013710,10025482,10028347,10040108	10018065,10018065,10028395,10029205	4	HO		20140110	10012378,10003988	Depression(Depression)	10012378	PS	CITALOPRAM	ORAL	20	MG			CITALOPRAM HYDROBROMIDE	CITALOPRAM	3	62
101873691	10187369		20140520	AUROBINDO	3	DEC	F	57.15	KG	CN	14	2	GB		Not Specified	Europe	10058920	10029205	1	OT	FGN;CSM		10012378	Depression(Depression)	10012378	PS	MIRTAZAPINE	ORAL					MIRTAZAPINE	MIRTAZAPINE	2	30
101881491	10188149		20140522	PFIZER			F			CN	14	2	US	US	North America	North America	10013709,10022998,10044565,10074902	10018065,10037175,10029205,10022117	4				10012378,10020772,10020772	Depression(Depression)	10012378	PS	SERTRALINE HCL	ORAL	100	MG	FILM-COATED TABLET		SERTRALINE HYDROCHLORIDE	SERTRALINE	3
101882321	10188232	20140427	20140520	AUROBINDO	82	YR	M	40	KG	OT	14	2	GB		Not Specified	Europe	10005159,10007776,10028330,10028403	10015919,10037175,10028395,10037175	4	HO	HP;FGN	20140324	10012378	Depression(Depression)	10012378	PS	SERTRALINE	ORAL					SERTRALINE HYDROCHLORIDE	SERTRALINE	2	82
101882521	10188252	20140401	20140520	AUROBINDO	30	YR	F	65	KG	MD	14	2	IT		Not Specified	Europe	10006987,10013654,10042464,10058709	10038359,10037175,10037175,10037175	4	HO	HP;FGN		10012378,10070592	Depression(Depression)	10012378	PS	RISPERIDONE		20	MG			RISPERIDONE	RISPERIDONE	2	30
101883651	10188365	20140219	20140521		64	YR	F	138	LBS		14	2	US		Not Specified	North America	10029412	10037175	1	OT		20140219	10012378	Depression(Depression)	10012378	PS	CYMBALTA	ORAL					DULOXETINE HYDROCHLORIDE	DULOXETINE	1	64
101887681	10188768	201401	20140522	DR REDDYS	40	YR	F	92	KG	CN	14	2	GB	GB	Europe	Europe	10002942,10003549,10016322,10027374,10028901,10042458,10046543,10061428	10037175,10018065,10018065,10029205,10037175,10037175,10038359,10027433	8	OT;DS		20131227	10012378,10033371,10070592	Depression(Depression)	10012378	PS	SERTRALINE	ORAL	100	MG			SERTRALINE HYDROCHLORIDE	SERTRALINE	4	40
101889751	10188975		20140520	AUROBINDO	46	YR	M			CN	14	2	GB		Not Specified	Europe	10011732,10040560,10040831,10041317,10041466,10044565,10061549	10018065,10047065,10040785,10037175,10029205,10029205,10018065	7	OT	FGN;CSM		10012378,10012378,10060889,10012378	Depression(Depression)	10012378	PS	CITALOPRAM (CITALOPRAM)						CITALOPRAM HYDROBROMIDE	CITALOPRAM	4	46
101890253	10189025	2014	20140617	PFIZER			F			CN	14	2	US	US	North America	North America	10012378,10013709	10037175,10018065	2	OT		201401	10012378	Depression(Depression)	10012378	PS	VENLAFAXINE HCL	ORAL					VENLAFAXINE HYDROCHLORIDE	VENLAFAXINE	2
101892311	10189231	20131124	20140522	SANDOZ	1	DY	F	4.27	KG	OT	14	2	DE	DE	Europe	Europe	10003664,10013754,10023789,10028974	10010331,10018065,10036585,10038738	4	CA;OT		20130228	10012378	Depression(Depression)	10012378	PS	PAROXETINE	TRANSPLACENTAL					PAROXETINE	PAROXETINE	1	0.00273973
101893171	10189317	2010	20140522	ASTRAZENECA	37	YR	M	80.3	KG	CN	14	2	US	US	North America	North America	10012378,10028334	10037175,10028395	2	HO		2010	10012378,10012378,10012378	Depression(Depression)	10012378	PS	SEROQUEL	ORAL	150	MG	PROLONGED-RELEASE TABLET		QUETIAPINE FUMARATE	QUETIAPINE	7	37
101893391	10189339	20140502	20140521		59	YR	F	190	LBS		14	2	US		Not Specified	North America	10006451,10014011,10040560,10040753,10042209,10048010	10021881,10021881,10047065,10021881,10037175,10018065	6			20130731	10012378	Depression(Depression)	10012378	PS	VIIBRID	ORAL					VARIOUS	VARIOUS	1	59
101894622	10189462	20140424	20140522	PFIZER	80	YR	F	40.4	KG	PH	14	2	JP	JP	Asia	Asia	10001497,10016173,10019063,10022437,10024796,10038743	10037175,10022117,10037175,10037175,10037175,10037175	6	OT		20140422	10012378,10061428,10061428,10022437	Depression(Depression)	10012378	PS	JZOLOFT	ORAL	25	MG	FILM-COATED TABLET		SERTRALINE HYDROCHLORIDE	SERTRALINE	4	80
101895751	10189575		20140522	TEVA	46	YR	M			CN	14	2	GB	GB	Europe	Europe	10001760,10002855,10016322,10017062,10040844,10041317,10041466,10042209,10044565,10048921,10052904,10061111	10040785,10037175,10018065,10029205,10040785,10037175,10029205,10037175,10029205,10041244,10028395,10041244	12	OT			10012378,10012378,10012426,10060889,10012378	Depression(Depression)	10012378	PS	CITALOPRAM	UNKNOWN					CITALOPRAM HYDROBROMIDE	CITALOPRAM	5	46
101898401	10189840	20140309	20140522	WATSON	21	YR	F	74	KG	CN	14	2	GB	GB	Europe	Europe	10020642,10033557,10040984	10040785,10007541,10037175	3	OT		20140225	10012378	Depression(Depression)	10012378	PS	FLUOXETINE (UNKNOWN)	ORAL			UNK		FLUOXETINE	FLUOXETINE	1	21
101899051	10189905	20131105	20140522	ASTRAZENECA	59	YR	F			MD	14	2	DE	DE	Europe	Europe	10013710,10042604	10018065,10007541	2	OT		20131104	10012378,10012378,10012378,10012378,10012378	Depression(Depression)	10012378	PS	SEROQUEL	ORAL	25	MG	TABLET		QUETIAPINE FUMARATE	QUETIAPINE	9	59
101899681	10189968		20140522	WATSON	60	YR	M			OT	14	2	JP	JP	Asia	Asia	10014363	10022891	1	OT		2010	10012378,10070592,10070592,10070592,10070592,10012378,10012378,10070592,10070592	Depression(Depression)	10012378	PS	CLOMIPRAMINE (UNKNOWN)	UNKNOWN	50	MG	UNK		CLOMIPRAMINE	CLOMIPRAMINE	15	60
101901101	10190110		20140522	ELI LILLY AND CO			F			CN	14	2	US	US	North America	North America	10064355,10064685	10022117,10077536	2	HO;OT		2010	10012378,10070592,10070592	Depression(Depression)	10012378	PS	CYMBALTA	UNKNOWN	60	MG	CAPSULE		DULOXETINE HYDROCHLORIDE	DULOXETINE	3
101901161	10190116		20140522	ELI LILLY AND CO	28	YR	F			CN	14	2	BE	BE	Europe	Europe	10010774,10024670	10017947,10019805	2				10057840,10048439	Major depression(Major depression)	10057840	PS	CYMBALTA	UNKNOWN	60	MG	CAPSULE		DULOXETINE HYDROCHLORIDE	DULOXETINE	2	28
101901342	10190134	201307	20140522	ELI LILLY AND CO	67	YR	F	70	KG	CN	14	2	FR	FR	Europe	Europe	10047895,10056979	10022891,10017947	2	OT		20130403	10012378,10045285	Depression(Depression)	10012378	PS	DULOXETINE HYDROCHLORIDE	ORAL	30	MG	CAPSULE		DULOXETINE HYDROCHLORIDE	DULOXETINE	2	67
101901471	10190147	2008	20140522	ELI LILLY AND CO	66	YR	F			CN	14	2	US	US	North America	North America	10003988,10009033,10013709,10027175,10044390,10067585	10028395,10038738,10018065,10029205,10029205,10027433	6	OT		2004	10012378,10062060,10012378,10020772,10043709,10017885,10027599	Depression(Depression)	10012378	PS	CYMBALTA	UNKNOWN	60	MG	CAPSULE		DULOXETINE HYDROCHLORIDE	DULOXETINE	10	66
101901731	10190173	20131213	20140522	WATSON	85	YR	F	70	KG	CN	14	2	GB	GB	Europe	Europe	10003658	10007541	1	DS;HO;LT;OT		20131209	10012378,10070592	Depression(Depression)	10012378	PS	SERTRALINE (UNKNOWN)	ORAL	50	MG	UNK		SERTRALINE	SERTRALINE	2	85
101901762	10190176	201404	20140617	TEVA	44	YR	F	76.27	KG	CN	14	2	US	US	North America	North America	10003549,10016256,10028372,10028411,10033799,10049565,10053762	10018065,10018065,10028395,10028395,10029205,10028395,10022117	7	OT		201401	10012378,10016256,10003549	Depression(Depression)	10012378	PS	NUVIGIL		250	MG			ARMODAFINIL	ARMODAFINIL	9	44
101902812	10190281	20140417	20140603	WATSON	62	YR	F	73	KG	PH	14	2	GB	GB	Europe	Europe	10013710,10025482,10028347,10040108	10018065,10018065,10028395,10029205	4	HO		20140110	10012378,10003988,10070592	Depression(Depression)	10012378	PS	CITALOPRAM (UNKNOWN)	ORAL	20	MG	UNK		CITALOPRAM	CITALOPRAM	3	62
101903851	10190385	20140428	20140522	ASTRAZENECA	15196	DY	F			MD	14	2	IT	IT	Europe	Europe	10013654,10022524	10037175,10037175	2	HO		20140428	10012378	Depression(Depression)	10012378	PS	SEROQUEL XR	ORAL			PROLONGED-RELEASE TABLET		QUETIAPINE FUMARATE	QUETIAPINE	4	41.6329
101905631	10190563		20140523	SANDOZ			NS			OT	14	2	DE	DE	Europe	Europe	10024503,10053622	10010331,10010331	2	CA		20121212	10012378,10012378,10054930	Depression(Depression)	10012378	PS	CITALOPRAM	TRANSPLACENTAL	20	MG			CITALOPRAM HYDROBROMIDE	CITALOPRAM	3
101907711	10190771		20140523	MERCK	3	DEC	F	57.15	KG	CN	14	2	GB	GB	Europe	Europe	10058920	10029205	1	OT			10012378	Depression(Depression)	10012378	PS	MIRTAZAPINE	ORAL			STANDARD SOLUTION		MIRTAZAPINE	MIRTAZAPINE	2	30
101908721	10190872	20140520	20140521		52	YR	M	190	LBS		14	2	US		Not Specified	North America	10013968,10016322,10024419,10028411,10044565	10038738,10018065,10037175,10028395,10029205	5			20140518	10012378	Depression(Depression)	10012378	PS	ZOLOFT 100MG	ORAL	1				SERTRALINE HYDROCHLORIDE	SERTRALINE	1	52
101908881	10190888		20140521		19	YR	F	108	LBS		14	2	US		Not Specified	North America	10011469,10013496,10022437,10037087	10018065,10029205,10037175,10040785	4	HO		20130515	10057840	Major depression(Major depression)	10057840	PS	VIIBRYD	ORAL					VILAZODONE HYDROCHLORIDE	VILAZODONE	1	19
101909062	10190906		20140523	RANBAXY	22	YR	M			OT	14	2	JP	JP	Asia	Asia	10015832,10026749	10029205,10037175	2	OT			10057840,10057840,10026749,10026749,10026749,10070592,10070592,10070592,10070592	Major depression(Major depression)	10057840	PS	PAROXETINE	UNKNOWN					PAROXETINE	PAROXETINE	9	22
101909081	10190908	20131213	20140523	RANBAXY	85	YR	F	70	KG	OT	14	2	GB	GB	Europe	Europe	10003658	10007541	1	OT;LT;DS;HO		20131209	10012378,10070592	Depression(Depression)	10012378	PS	SERTRALINE	ORAL	50	MG			SERTRALINE HYDROCHLORIDE	SERTRALINE	2	85
101910441	10191044	20140309	20140523	RANBAXY	21	YR	F	73	KG	OT	14	2	GB	GB	Europe	Europe	10020642,10033557,10040984	10040785,10007541,10037175	3	OT		20140225	10012378	Depression(Depression)	10012378	PS	FLUOXETINE	ORAL	20	MG			FLUOXETINE HYDROCHLORIDE	FLUOXETINE	1	21
101911001	10191100	20140221	20140523	ELI LILLY AND CO	69	YR	F			CN	14	2	FR	FR	Europe	Europe	10072268	10019805	1	HO		20140127	10012378,10020603,10039626,10022437,10037660	Depression(Depression)	10012378	PS	CYMBALTA	ORAL	60	MG	CAPSULE		DULOXETINE HYDROCHLORIDE	DULOXETINE	7	69
101911164	10191116	20130502	20140701	ELI LILLY AND CO	52	YR	M	59	KG	CN	14	3	JP	JP	Asia	Asia	10007559,10053762	10007541,10022117	2	DE		20130502	10012378,10012601,10064848,10020772	Depression(Depression)	10012378	PS	CYMBALTA	ORAL	20	MG	CAPSULE	DULOXETINE HYDROCHLORIDE	DULOXETINE HYDROCHLORIDE	DULOXETINE	18	52
101911193	10191119	20140503	20140616	ELI LILLY AND CO	42	YR	M			CN	14	2	JP	JP	Asia	Asia	10005470,10029282	10022891,10029205	2	OT		20140501	10012378,10012378,10022437,10022437	Depression(Depression)	10012378	PS	CYMBALTA	ORAL	20	MG	CAPSULE		DULOXETINE HYDROCHLORIDE	DULOXETINE	4	42
101911221	10191122		20140523	MYLAN	46	YR	M			CN	14	2	GB	GB	Europe	Europe	10001760,10002855,10016322,10017062,10040844,10041317,10041466,10042209,10044565,10048921,10052904,10061111	10040785,10037175,10018065,10029205,10040785,10037175,10029205,10037175,10029205,10041244,10028395,10041244	12	OT			10012378,10012378,10012378,10012426,10060889,10012426,10060889	Depression(Depression)	10012378	PS	CITALOPRAM	UNKNOWN					CITALOPRAM HYDROBROMIDE	CITALOPRAM	7	46
101913161	10191316	20140407	20140522		62	YR	F	132	LBS		14	2	US		Not Specified	North America	10025482,10069326	10018065,10077536	2	OT		20140330	10012378	Depression(Depression)	10012378	PS	FLUOXETINE	ORAL			CAPSULE		FLUOXETINE HYDROCHLORIDE	FLUOXETINE	1	62
101913521	10191352	201401	20140521	AUROBINDO	40	YR	F	92	KG		14	2	GB		Not Specified	Europe	10002942,10003549,10013082,10016322,10027374,10028901,10042458,10046543,10052302,10061428	10037175,10018065,10018065,10018065,10029205,10037175,10037175,10038359,10041244,10027433	10	OT;DS	CSM;FGN	20131227	10012378,10070592	Depression(Depression)	10012378	PS	SERTRALINE	ORAL	100	MG			SERTRALINE HYDROCHLORIDE	SERTRALINE	3	40
101913673	10191367		20140619	AUROBINDO			M				14	2	DE		Not Specified	Europe	10000210,10024503,10026923,10028934,10044703,10053622,10071404	10036585,10010331,10022117,10036585,10010331,10010331,10022117	7	CA;OT	FGN;CR;HP		10012378,10012378	Depression(Depression)	10012378	PS	MIRTAZAPINE	TRANSPLACENTAL	1	MG			MIRTAZAPINE	MIRTAZAPINE	3
101913781	10191378	20140503	20140522		44	YR	F	315	LBS		14	2	US		Not Specified	North America	10012378,10016275,10042458,10069326,10069327	10037175,10037175,10037175,10077536,10077536	5			20140425	10057840	Major depression(Major depression)	10057840	PS	DULOXETINE	ORAL					DULOXETINE	DULOXETINE	1	44
101914161	10191416	20140301	20140522		63	YR	F	172	LBS		14	2	US		Not Specified	North America	10011469,10012378,10016322,10024264,10027951,10057667,10069326	10018065,10037175,10018065,10029205,10037175,10037175,10077536	7	OT		20140301	10012378	Depression(Depression)	10012378	PS	DULOXETINE 60 MG						DULOXETINE	DULOXETINE	1	63
101914181	10191418		20140523	PFIZER	52	YR	F	65.31	KG	CN	14	2	US	US	North America	North America	10010305,10013496,10029898	10037175,10029205,10037175	3				10012378,10002855	Depression(Depression)	10012378	PS	EFFEXOR XR				PROLONGED-RELEASE CAPSULE		VENLAFAXINE HYDROCHLORIDE	VENLAFAXINE	2	52
101914281	10191428		20140521	ANI	31	YR	M			MD	14	2	IN		Not Specified	Asia	10028622	10029205	1	HO	HP		10012378,10079424	Depression(Depression)	10012378	PS	FLUVOXAMINE						FLUVOXAMINE	FLUVOXAMINE	2	31
101914571	10191457		20140523	DR REDDYS	30	YR	F			CN	14	2	DE	DE	Europe	Europe	10000234,10073513	10036585,10022117	2	OT		20121212	10012378,10012378,10054930	Depression(Depression)	10012378	PS	CITALOPRAM	ORAL	20	MG			CITALOPRAM HYDROBROMIDE	CITALOPRAM	3	30
101915951	10191595	201405	20140523	PFIZER	91	YR	M	65.76	KG	MD	14	2	US	US	North America	North America	10013950	10017947	1	OT		20140513	10012378	Depression(Depression)	10012378	PS	PRISTIQ	ORAL	50	MG	PROLONGED-RELEASE TABLET		DESVENLAFAXINE SUCCINATE MONOHYDRATE	DESVENLAFAXINE	3	91
101916111	10191611	20140401	20140523	TEVA	30	YR	F	65	KG	MD	14	2	IT	IT	Europe	Europe	10013654,10042464	10037175,10037175	2	HO			10012378,10070592	Depression(Depression)	10012378	PS	RISPERIDONE		20	MG			RISPERIDONE	RISPERIDONE	2	30
101916573	10191657	20140424	20140613	PFIZER	30	YR	F	120	KG	MD	14	2	GB	GB	Europe	Europe	10012378,10042458,10061133,10061920	10037175,10037175,10022891,10037175	4	LT;OT			10012378,10039626	Depression(Depression)	10012378	PS	VENLAFAXINE HCL	ORAL	225	MG			VENLAFAXINE HYDROCHLORIDE	VENLAFAXINE	3	30
101918151	10191815	20140502	20140522		47	YR	F			OT	14	2	US		Not Specified	North America	10039906	10029205	1	HO	HP	20140501	10057840	Major depression(Major depression)	10057840	PS	BUPROPION HCL SR	ORAL					BUPROPION HYDROCHLORIDE	BUPROPION	14	47
101918982	10191898	20110627	20140623	GLAXOSMITHKLINE	33	YR	F			PH	14	2	JP	JP	Asia	Asia	10000059,10000381,10003239,10003988,10013573,10013578,10013687,10013952,10015150,10016173,10016256,10022559,10025482,10026883,10028810,10028813,10030041,10030124,10033775,10034829,10034960,10037660,10037844,10039101,10042128,10047531,10047899,10049872,10061428,10061549,10068319,10071553	10017947,10022117,10028395,10028395,10029205,10029205,10040785,10038738,10040785,10022117,10018065,10038604,10018065,10021881,10021881,10017947,10015919,10018065,10029205,10038738,10015919,10018065,10040785,10038738,10017947,10015919,10022891,10038604,10027433,10018065,10038738,10038738	32	HO		20110615	10012378,10012378,10026749	Depression(Depression)	10012378	PS	LAMICTAL	ORAL	25	MG	TABLET		LAMOTRIGINE	LAMOTRIGINE	8	33
101919741	10191974	20140413	20140521	AUROBINDO	68	YR	M	81.18	KG	CN	14	2	GB		Not Specified	Europe	10012374,10013911,10016322,10019194,10069326	10037175,10029205,10018065,10029205,10077536	5	OT	CSM;FGN	20140411	10012378	Depression(Depression)	10012378	PS	SERTRALINE (SERTRALINE)	ORAL	100	MG			SERTRALINE	SERTRALINE	6	68
101924111	10192411		20140521	ANI	57	YR	M			MD	14	2	JP		Not Specified	Asia	10003225,10005470,10005474,10011086,10014392,10020642,10020843,10024855,10040108,10043071	10007541,10022891,10022891,10007541,10022891,10040785,10018065,10029205,10029205,10007541	10	HO;OT	LIT		10012378,10012378	Depression(Depression)	10012378	PS	FLUVOXAMINE		300	MG			FLUVOXAMINE	FLUVOXAMINE	2	57
101925831	10192583		20140523	WATSON	45	YR	M			MD	14	2	CH	CH	Europe	Europe	10000381,10013710,10040108	10022117,10018065,10029205	3	OT;HO			10012378,10019211,10033371,10033371,10033371	Depression(Depression)	10012378	PS	VENLAFAXINE (UNKNOWN)	UNKNOWN	75	MG	UNK		VENLAFAXINE HYDROCHLORIDE	VENLAFAXINE	5	45
101925961	10192596	20140507	20140523	PFIZER	72	YR	F	77	KG	PH	14	2	GB	GB	Europe	Europe	10010305,10021036	10037175,10027433	2	HO;LT		20140429	10012378	Depression(Depression)	10012378	PS	SERTRALINE HCL	ORAL	50	MG			SERTRALINE HYDROCHLORIDE	SERTRALINE	11	72
101927722	10192772	20140521	20140613	PFIZER	62	YR	F			CN	14	2	US	US	North America	North America	10016322	10018065	1				10012378	Depression(Depression)	10012378	PS	EFFEXOR XR				PROLONGED-RELEASE CAPSULE		VENLAFAXINE HYDROCHLORIDE	VENLAFAXINE	3	62
101927802	10192780	200709	20140523	PFIZER	45	YR	F	76	KG	CN	14	2	FR	FR	Europe	Europe	10000389,10003226,10008138,10013754,10016256,10021654,10022773,10028813,10033712,10043882,10047531,10047899	10015919,10047065,10029205,10018065,10018065,10027433,10029205,10017947,10015919,10013993,10015919,10022891	12	HO;DS		200709	10012378,10080300,10010808	Depression(Depression)	10012378	PS	EFFEXOR LP	ORAL	75	MG	PROLONGED-RELEASE CAPSULE		VENLAFAXINE HYDROCHLORIDE	VENLAFAXINE	5	45
101927851	10192785		20140523	PFIZER	76	YR	F			MD	14	2	DE	DE	Europe	Europe	10008635,10020578,10054889	10019805,10019805,10022891	3	OT			10012378	Depression(Depression)	10012378	PS	TREVILOR RETARD				PROLONGED-RELEASE CAPSULE		VENLAFAXINE HYDROCHLORIDE	VENLAFAXINE	1	76
101928642	10192864	2006	20140523	PFIZER	53	YR	F	54.42	KG	MD	14	2	US	US	North America	North America	10011469,10013082,10022437,10027951,10029412,10042458,10064805	10018065,10018065,10037175,10037175,10037175,10037175,10037175	7	OT		2006	10012378,10002855,10040984,10003553,10013774	Depression(Depression)	10012378	PS	SERTRALINE HCL	ORAL	50	MG	FILM-COATED TABLET		SERTRALINE HYDROCHLORIDE	SERTRALINE	5	53
101942282	10194228	20140308	20140525	MERCK	18	YR	M	76	KG	CN	14	2	NL	NL	Europe	Europe	10001488,10013710	10037175,10018065	2	LT		201312	10012378,10012378,10012378,10040984,10070592,10040984	Depression(Depression)	10012378	PS	MIRTAZAPINE ORODISPERGEERBARE TABLETTEN	ORAL	30	MG	ORODISPERSIBLE TABLET		MIRTAZAPINE	MIRTAZAPINE	6	18
101943171	10194317		20140526	MERCK			M			MD	14	2	DE	DE	Europe	Europe	10024503,10053622	10010331,10010331	2	CA			10012378,10012378,10054930	Depression(Depression)	10012378	PS	MIRTAZAPINE	TRANSPLACENTAL	1	MG	TABLET		MIRTAZAPINE	MIRTAZAPINE	3
101948151	10194815	20121220	20140526	SUN	1	DY	F	2.8	KG	OT	14	2	DE	DE	Europe	Europe	10003664,10013756,10028923,10028974,10034130,10034708,10039906,10071404,10078069	10010331,10018065,10038738,10038738,10010331,10010331,10029205,10022117,10037175	9	CA;OT		20121220	10012378,10012378,10002091,10021114,10017888,10066359	Depression(Depression)	10012378	PS	VENLAFAXINE HYDROCHLORIDE 37.5MG TABLET	TRANSPLACENTAL	225	MG	TABLET		VENLAFAXINE HYDROCHLORIDE	VENLAFAXINE	6	0.00273973
101948761	10194876	20130421	20140526	MERCK	30	YR	F			MD	14	2	DE	DE	Europe	Europe	10000234,10071408	10036585,10022117	2	OT			10012378,10012378,10054930	Depression(Depression)	10012378	PS	MIRTAZAPINE	ORAL	1	MG	TABLET		MIRTAZAPINE	MIRTAZAPINE	3	30
101949722	10194972	2013	20140611	PFIZER	61	YR	F			CN	14	2	US	US	North America	North America	10048439,10074941	10028395,10018065	2				10012378	Depression(Depression)	10012378	PS	EFFEXOR XR				PROLONGED-RELEASE CAPSULE		VENLAFAXINE HYDROCHLORIDE	VENLAFAXINE	5	61
101950041	10195004	2004	20140526	PFIZER	23	YR	M	84	KG	CN	14	2	SE	SE	Europe	Europe	10012422,10024421,10034719,10043495	10037175,10037175,10037175,10037175	4	DS;HO		2004	10012378,10002855	Depression(Depression)	10012378	PS	ZOLOFT	ORAL	50	MG	FILM-COATED TABLET		SERTRALINE HYDROCHLORIDE	SERTRALINE	2	23
101952512	10195251		20140703	JANSSEN			F			MD	14	3	US	US	North America	North America	10001540,10053762	10029205,10022117	2				10077804,10038683,10070592,10070592,10033371,10038683,10017885,10048908,10028164,10057667	Persistent depressive disorder(Persistent depressive disorder)	10077804	PS	INVEGA SUSTENNA	INTRAMUSCULAR	234	MG	INJECTION	PALIPERIDONE PALMITATE	PALIPERIDONE PALMITATE	PALIPERIDONE	10
101952671	10195267		20140526	BRISTOL MYERS SQUIBB	55	YR	M			CN	14	2	DE	FI	Europe	Europe	10015535,10024796,10026749,10053762	10037175,10037175,10037175,10022117	4	OT			10012378	Depression(Depression)	10012378	PS	ABILIFY		5	MG			ARIPIPRAZOLE	ARIPIPRAZOLE	4	55
101954212	10195421	20140314	20140616	TAKEDA	59	YR	F	81.63	KG	CN	14	2	US	US	North America	North America	10010264,10042458	10018065,10037175	2	OT		20140313	10057840,10012378,10057840	Major depression(Major depression)	10057840	PS	BRINTELLIX	ORAL	10	MG	TABLET		VORTIOXETINE HYDROBROMIDE	VORTIOXETINE	3	59
101954323	10195432	20140427	20150205	SANDOZ	82	YR	M	40	KG	OT	15	1	GB	GB	Europe	Europe	10005159,10028330,10028403,10040108	10015919,10028395,10037175,10029205	4	HO		20140324	10012378,10002855	Depression(Depression)	10012378	PS	SERTRALINE	ORAL	25	MG		SERTRALINE HYDROCHLORIDE	SERTRALINE HYDROCHLORIDE	SERTRALINE	3	82
101955082	10195508	201403	20140825	MERCK	41	YR	F			MD	14	3	JP	JP	Asia	Asia	10024588,10047899	10022891,10022891	2	OT		20130912	10012378,10022437,10012378,10022437,10010774	Depression(Depression)	10012378	PS	REMERON	ORAL	15	MG	TABLET	MIRTAZAPINE	MIRTAZAPINE	MIRTAZAPINE	6	41
101957413	10195741		20171102	BRISTOL MYERS SQUIBB	36	YR	M			OT	17	4	ES	ES	Europe	Europe	10019345,10076476	10022117,10022117	2	DE;OT;HO			10012378,10012378,10012378,10070592	Depression(Depression)	10012378	PS	ARIPIPRAZOLE.	UNKNOWN			TABLET	ARIPIPRAZOLE	ARIPIPRAZOLE	ARIPIPRAZOLE	4	36
101959503	10195950	2014	20150525	JANSSEN	61	YR	F			MD	15	2	US	US	North America	North America	10005780,10013911,10022437,10027561,10034018,10037377,10039897,10061623,10074300,10076309	10022891,10029205,10037175,10038359,10029205,10038738,10029205,10018065,10042613,10022117	10	LT;HO		201402	10012378,10021114,10061246,10064332,10028164,10070592,10070592,10070592,10012378,10012378,10012378,10012378,10012378,10033371,10012378,10002855	Depression(Depression)	10012378	PS	RISPERDAL	ORAL			TABLETS	RISPERIDONE	RISPERIDONE	RISPERIDONE	16	61
101960831	10196083	20130809	20140527	SUN	0	DY	M	3.3	KG	OT	14	2	DE	DE	Europe	Europe	10001500,10003664,10010547,10028622,10028974,10034130,10050326,10067887,10071404,10073767	10029205,10010331,10010331,10029205,10038738,10010331,10007541,10010331,10022117,10010331	10	OT;CA		20121115	10012378,10054930,10021114	Depression(Depression)	10012378	PS	VENLAFAXINE HYDROCHLORIDE	TRANSPLACENTAL	150	MG			VENLAFAXINE HYDROCHLORIDE	VENLAFAXINE	3	0
101960893	10196089	20140427	20150212	LUPIN	82	YR	M	40	KG		15	1	GB	GB	Europe	Europe	10005159,10028330,10028403,10040108	10015919,10028395,10037175,10029205	4	HO		20140324	10012378,10002855	Depression(Depression)	10012378	PS	SERTRALINE	ORAL	25	MG		SERTRALINE HYDROCHLORIDE	SERTRALINE HYDROCHLORIDE	SERTRALINE	3	82
101961011	10196101		20140527	SUN	39	YR	F			OT	14	2	DE	DE	Europe	Europe	10036603,10071408	10036585,10022117	2	OT		20121115	10012378,10054930,10021114	Depression(Depression)	10012378	PS	VENLAFAXINE HYDROCHLORIDE	ORAL	150	MG			VENLAFAXINE HYDROCHLORIDE	VENLAFAXINE	3	39
101961022	10196102		20140529	AUROBINDO	30	YR	F			MD	14	2	DE		Not Specified	Europe	10000234,10073513	10036585,10022117	2	OT	FGN;HP;CSM		10012378,10012378	Depression(Depression)	10012378	PS	MIRTAZAPINE	ORAL	1	MG			MIRTAZAPINE	MIRTAZAPINE	3	30
101961791	10196179		20140527	ELI LILLY AND CO			F			PH	14	2	DE	DE	Europe	Europe	10012378,10020642,10033775,10042458,10048010	10037175,10040785,10029205,10037175,10018065	5	OT		2009	10012378	Depression(Depression)	10012378	PS	CYMBALTA	ORAL	30	MG	CAPSULE		DULOXETINE HYDROCHLORIDE	DULOXETINE	1
101963152	10196315	20140310	20140527	MALLINCKRODT	60	YR	M	90.7	KG	CN	14	2	US	US	North America	North America	10013573,10013709,10020642,10028810,10053762	10029205,10018065,10040785,10021881,10022117	5			1988	10012378,10003988,10002855	Depression(Depression)	10012378	PS	TOFRANIL	ORAL	25	MG	TABLET		IMIPRAMINE HYDROCHLORIDE	IMIPRAMINE	4	60
101965991	10196599		20140522	AUROBINDO	32	YR	F			PH	14	2	GB		Not Specified	Europe	10028653	10028395	1	OT	FGN;HP		10012378	Depression(Depression)	10012378	PS	SERTRALINE (SERTRALINE)		100	MG			SERTRALINE	SERTRALINE	1	32
101967241	10196724		20140527	FOREST	46	YR	M			OT	14	2	DK	GB	Europe	Europe	10001760,10002855,10013654,10016322,10017062,10040844,10041317,10041466,10042209,10044565,10048921,10052904	10040785,10037175,10037175,10018065,10029205,10040785,10037175,10029205,10037175,10029205,10041244,10028395	12	OT			10012378,10012378,10012378,10060889,10012426	Depression(Depression)	10012378	PS	CITALOPRAM	ORAL					CITALOPRAM HYDROBROMIDE	CITALOPRAM	5	46
101967402	10196740	20140327	20140801	FOREST	79	YR	F			OT	14	3	DK	FR	Europe	Europe	10008111	10029205	1	DE		2013	10012378,10011078,10011078	Depression(Depression)	10012378	PS	ESCITALOPRAM	ORAL	1	DF	COATED TABLET	ESCITALOPRAM OXALATE	ESCITALOPRAM OXALATE	ESCITALOPRAM	3	79
101967641	10196764		20140527	WATSON	49	YR	M			MD	14	2	US	US	North America	North America	10013654,10013663,10019070,10040984,10074903	10037175,10037175,10037175,10037175,10022117	5	OT			10012378,10013654	Depression(Depression)	10012378	PS	BUPROPION HYDROCHLORIDE (WATSON LABORATORIES)	NASAL			UNK		BUPROPION HYDROCHLORIDE	BUPROPION	2	49
101967821	10196782	20140313	20140523		47	YR	F			MD	14	2	US		Not Specified	North America	10061649	10022891	1	DE	HP	20140201	10012378	Depression(Depression)	10012378	PS	AMITRIPTYLINE	ORAL	2		PILLULES		AMITRIPTYLINE	AMITRIPTYLINE	4	47
101968043	10196804	20131117	20150430	PFIZER	83	YR	M			OT	15	2	FR	FR	Europe	Europe	10034277	10040785	1	HO		20131114	10012378,10019468	Depression(Depression)	10012378	PS	EFFEXOR	ORAL			TABLET	VENLAFAXINE HYDROCHLORIDE	VENLAFAXINE HYDROCHLORIDE	VENLAFAXINE	7	83
101968094	10196809	20140505	20140617	PFIZER	48	YR	F			PH	14	2	JP	JP	Asia	Asia	10005470,10028035	10022891,10029205	2	HO;OT			10012378,10012378,10012378	Depression(Depression)	10012378	PS	AMOXAN	ORAL			CAPSULE		AMOXAPINE	AMOXAPINE	9	48
101968472	10196847	20140521	20140609	TAKEDA	56	YR	F			CN	14	2	US	US	North America	North America	10010264,10042458,10049119	10018065,10037175,10037175	3	HO;OT		20140516	10012378,10012378	Depression(Depression)	10012378	PS	BRINTELLIX	ORAL	10	MG	TABLET		VORTIOXETINE HYDROBROMIDE	VORTIOXETINE	3	56
101969011	10196901		20140527	WATSON			NS			CN	14	2	GB	GB	Europe	Europe	10010356	10010331	1	CA			10012378,10002855	Depression(Depression)	10012378	PS	CITALOPRAM (UNKNOWN)	TRANSPLACENTAL	20	MG	UNK		CITALOPRAM	CITALOPRAM	2
101969581	10196958	2014	20140527	PFIZER	47	YR	F			CN	14	2	GR	GR	Europe	Europe	10057667	10037175	1	OT		20140417	10012378	Depression(Depression)	10012378	PS	EFEXOR XR				PROLONGED-RELEASE CAPSULE		VENLAFAXINE HYDROCHLORIDE	VENLAFAXINE	1	47
101973061	10197306	20140414	20140523		67	YR	M	270	LBS		14	2	US		Not Specified	North America	10010774,10012378,10013709,10013781,10069326	10017947,10037175,10018065,10017947,10077536	5	DS		20140414	10012378	Depression(Depression)	10012378	PS	DULOXETINE	ORAL					DULOXETINE	DULOXETINE	4	67
101973301	10197330	201402	20140523		34	YR	F	220	LBS		14	2	US		Not Specified	North America	10042458,10057667	10037175,10037175	2	OT;LT		201401	10012378	Depression(Depression)	10012378	PS	VIIBRYD	ORAL					VILAZODONE HYDROCHLORIDE	VILAZODONE	6	34
101974451	10197445		20140523		66	YR	F	140	LBS		14	2	US		Not Specified	North America	10042458	10037175	1	LT		20130715	10012378	Depression(Depression)	10012378	PS	LEXAPRO 10 MG						ESCITALOPRAM OXALATE	ESCITALOPRAM	1	66
101977631	10197763	2012	20140527	WATSON	22	YR	M	106	KG	MD	14	2	DE	DE	Europe	Europe	10033295,10061920,10064355	10022117,10037175,10022117	3	HO			10012378,10012378,10012378	Depression(Depression)	10012378	PS	CITALOPRAM (UNKNOWN)	UNKNOWN	40	MG	UNK		CITALOPRAM	CITALOPRAM	5	22
101988041	10198804	20140517	20140523		59	YR	F	200	LBS		14	2	US		Not Specified	North America	10013573,10017944,10020642,10025482,10028813,10069326,10071134	10029205,10017947,10040785,10018065,10017947,10077536,10077536	7			20140517	10012378	Depression(Depression)	10012378	PS	DULOXETINE HCL DR 60 MG TEVA	ORAL					DULOXETINE HYDROCHLORIDE	DULOXETINE	1	59
101988641	10198864	20140423	20140523		63	YR	F	155	LBS		14	2	US		Not Specified	North America	10010264,10069326,10082201	10018065,10077536,10018065	3	DS		20140423	10012378	Depression(Depression)	10012378	PS	DULOXETINE HCL 30 MG LUPIN	ORAL					DULOXETINE HYDROCHLORIDE	DULOXETINE	1	63
101988971	10198897		20140523		31	YR	F	190	LBS		14	2	US		Not Specified	North America	10002855,10012378,10033664,10069326	10037175,10037175,10037175,10077536	4			20130710	10012378	Depression(Depression)	10012378	PS	ESCITALOPRAM 20 MG CAMBER	ORAL					ESCITALOPRAM OXALATE	ESCITALOPRAM	1	31
101989102	10198910	201208	20140527	ELI LILLY AND CO	78	YR	F	59	KG	CN	14	2	FR	FR	Europe	Europe	10012735,10013554,10056979,10061529	10017947,10017947,10017947,10018065	4	OT		201208	10012378,10070592,10070592,10070592,10070592,10070592	Depression(Depression)	10012378	PS	CYMBALTA	UNKNOWN	60	MG	CAPSULE		DULOXETINE HYDROCHLORIDE	DULOXETINE	6	78
101990511	10199051		20140527	ELI LILLY AND CO			NS			CN	14	2	CH	CH	Europe	Europe	10036590,10073513	10036585,10022117	2	OT		2010	10012378	Depression(Depression)	10012378	PS	CYMBALTA	TRANSPLACENTAL	60	MG	CAPSULE		DULOXETINE HYDROCHLORIDE	DULOXETINE	2
101990581	10199058		20140527	TEVA	30	YR	F			MD	14	2	DE	DE	Europe	Europe	10000234	10036585	1	OT;CA			10012378,10012378,10054930	Depression(Depression)	10012378	PS	CITALOPRAM	ORAL	20	MG			CITALOPRAM HYDROBROMIDE	CITALOPRAM	3	30
101993581	10199358		20140527	ELI LILLY AND CO	70	YR	F			CN	14	2	GR	GR	Europe	Europe	10001949,10012218,10013573,10020642,10052904,10053762	10029205,10037175,10029205,10040785,10028395,10022117	6	DS		20140418	10012378,10029897,10074979	Depression(Depression)	10012378	PS	ZYPREXA	ORAL	10	MG	TABLET		OLANZAPINE	OLANZAPINE	8	70
101995181	10199518	20130809	20140527	MYLAN	1	DY	M	3.35	KG	MD	14	2	DE	DE	Europe	Europe	10001500,10003664,10010547,10028622,10028974,10034130,10050326,10067887,10073513,10073767	10029205,10010331,10010331,10029205,10038738,10010331,10007541,10010331,10022117,10010331	10	CA;OT		20121115	10012378,10054930,10021114	Depression(Depression)	10012378	PS	VENLAFAXINE	TRANSPLACENTAL					VENLAFAXINE HYDROCHLORIDE	VENLAFAXINE	3	0.00273973
101996422	10199642	20140401	20141003	MYLAN						MD	14	4	IT	IT	Europe	Europe	10005033,10013654,10041349,10042464	10038359,10037175,10029205,10037175	4	HO			10012378,10070592	Depression(Depression)	10012378	PS	RISPERIDONE.		20	MG	TABLET	RISPERIDONE	RISPERIDONE	RISPERIDONE	2
102000161	10200016	20140413	20140527	SANDOZ	68	YR	M	81.18	KG	OT	14	2	GB	GB	Europe	Europe	10012374,10013911,10016322,10019194,10069326	10037175,10029205,10018065,10029205,10077536	5	OT		20140411	10012378	Depression(Depression)	10012378	PS	SERTRALINE	ORAL	100	MG			SERTRALINE HYDROCHLORIDE	SERTRALINE	6	68
102000721	10200072	20130917	20140527	MYLAN	1	DY	F	2.89	KG	OT	14	2	DE	DE	Europe	Europe	10003664,10013756,10028923,10028974,10034130,10034708,10039906,10073513,10078069	10010331,10018065,10038738,10038738,10010331,10010331,10029205,10022117,10037175	9	CA;OT		20121220	10012378,10052853,10012378,10021114,10017888,10066359	Depression(Depression)	10012378	PS	VENLAFAXINE	TRANSPLACENTAL					VENLAFAXINE HYDROCHLORIDE	VENLAFAXINE	6	0.00273973
102001541	10200154	20140508	20140527	MYLAN	79	YR	M			PH	14	2	IT	IT	Europe	Europe	10002855,10037211	10037175,10029205	2	OT		20140201	10012378,10070592,10070592,10070592,10070592,10070592,10070592,10070592,10070592,10070592	Depression(Depression)	10012378	PS	SERTRALINE	ORAL	1.5	DF			SERTRALINE HYDROCHLORIDE	SERTRALINE	10	79
102002821	10200282	20140421	20140527	TEVA	41	YR	F	123.82	KG	OT	14	2	GB	GB	Europe	Europe	10000125,10001497,10011469,10022998,10028813,10033670,10038743,10064805	10037175,10037175,10018065,10037175,10017947,10037175,10037175,10037175	8	OT			10012378	Depression(Depression)	10012378	PS	VENLAFAXINE	ORAL					VENLAFAXINE HYDROCHLORIDE	VENLAFAXINE	9	41
102007972	10200797	20120514	20140619	ASTRAZENECA	32	YR	F			MD	14	2	DE	DE	Europe	Europe	10012434	10040785	1	OT		20120416	10012378,10012378,10012378,10012378,10012378,10012378,10012378,10012378,10012378,10012378,10012378,10012378,10012378,10012378,10012378	Depression(Depression)	10012378	PS	SEROQUEL	ORAL	150	MG	TABLET		QUETIAPINE FUMARATE	QUETIAPINE	15	32
102011031	10201103	20140501	20140528	FOREST	52	YR	F			OT	14	2	DK	CN	Asia	Europe	10000081,10055870	10017947,10038604	2	OT		20140429	10012378	Depression(Depression)	10012378	PS	LEXAPRO	ORAL	5	MG	TABLET		ESCITALOPRAM OXALATE	ESCITALOPRAM	1	52
[truncated: 156,407 more rows]
